# Supplementary material for: Microarray patch vaccines for typhoid conjugate vaccines: A global cost-effectiveness analysis
Source: Vaccine. 2025 Apr 19;53:None. doi: 10.1016/j.vaccine.2025.127055 (PMC12042820; doi:10.1016/j.vaccine.2025.127055)
Supplement: Supplementary material 2: Estimates of the cases, deaths, and DALYs averted and incremental costs at the global level with alternative model assumptions. [file mmc2.xlsx]

## Sheet: README
TABLE OF CONTENTS
Parameter group	Category	Source	Specifications	Notes
Country information	Demographic	Various	World Bank lending group in 2021, and expected Gavi eligibility in 2035
Life-expectancy (country-specific)	Demographic	UNPD	2021 values	Variable SP.DYN.LE00.IN in the World Band Development database
Population	Demographic	World Bank Development indicators	2021 values	Variable SP.POP.TOTL in the World Band Development database
Pop (subnational regions WQ)	Demographic	DHS	For the subnational analysis
Pop (subnational districs WQ)	Demographic	DHS	For the subnational analysis
Military population (country)	Demographic	From https://www.nationmaster.com/country-info/stats/Military/Personnel/Per-capita#
GDP per capita (country)	Demographic	World Bank Development indicators	2021 values	Variable NY.GDP.PCAP.CD in the World Band Development database
Transmission (common for all countries)	Transmission	Published scientific literature	Common across all countries
Transmission parameters, with WQ	Transmission	First part of the analysis
Odds Ratio for typhoid risk factors (common for all countries)	Transmission	Brocket et al 2020
Sanitation (country WQ)	Transmission	DHS, MICS, and JMP data
Sanitation (region WQ)	Transmission	DHS, MICS	For the subnational analysis
Sanitation (district WQ)	Transmission	DHS, MICS	For the subnational analysis
AMR prevalence (country-specific were possible)	Transmission	Carey 2023	By country where possible, by UN region otherwise
Treatment, severity, mortality	Treatment	Published scientific literature	Some common for all countries, some by WHO regions, some by country
Disability weights (common across all countries)	Treatment	Published scientific literature	Common across all countries
Vaccine (NS) introductions and Gavi-eligibility	Vaccine	MMGH
Vaccine efficacy (common for all countries)	Vaccine	Published scientific literature	Common across all countries
Vaccine coverage, children (country WQ)	Vaccine	DHS, MICS, and WHO data		MCV-1 as a proxy of coverage at 9 months of age
Vaccine coverage, children (region WQ)	Vaccine	DHS, MICS
Vaccine coverage, children (district WQ)	Vaccine	DHS, MICS
Vaccine coverage, expected total numbers (country) UC1-UC6	Vaccine	MMGH
Vaccine costs (country UC)	Costs	Published scientific literature; assumptions; COGS analysis for TCV-MAPs
Treatment costs (continent)	Costs	Published scientific literature

## Sheet: Country information
Country	ISO code	WHO	WB Group (June 2021)	TCV-MAP archetype	Predicted Gavi eligibility in 2035
Afghanistan	AFG	EMRO	Low income	3	Initial self-financing
Albania	ALB	EURO	Upper middle income	1	Not eligible
Algeria	DZA	AFRO	Lower middle income	3	Not eligible
Angola	AGO	AFRO	Lower middle income	3	Fully self-financing
Argentina	ARG	PAHO	Upper middle income	1	Not eligible
Armenia	ARM	EURO	Upper middle income	1	Fully self-financing
Azerbaijan	AZE	EURO	Upper middle income	1	Fully self-financing
Bangladesh	BGD	SEARO	Lower middle income	5	Fully self-financing
Belarus	BLR	EURO	Upper middle income	1	Not eligible
Belize	BLZ	PAHO	Lower middle income	4	Not eligible
Benin	BEN	AFRO	Lower middle income	2	Fully self-financing
Bhutan	BTN	SEARO	Lower middle income	5	Fully self-financing
Bolivia	BOL	PAHO	Lower middle income	3	Fully self-financing
Bosnia and Herzegovina	BIH	EURO	Upper middle income	1	Not eligible
Botswana	BWA	AFRO	Upper middle income	1	Not eligible
Brazil	BRA	PAHO	Upper middle income	1	Not eligible
Bulgaria	BGR	EURO	Upper middle income	1	Not eligible
Burkina Faso	BFA	AFRO	Low income	2	Preparatory transition phase
Burundi	BDI	AFRO	Low income	2	Initial self-financing
Cambodia	KHM	WPRO	Lower middle income	5	Fully self-financing
Cameroon	CMR	AFRO	Lower middle income	2	Fully self-financing
Cape Verde	CPV	AFRO	Lower middle income	3	Not eligible
Central African Republic	CAF	AFRO	Low income	2	Initial self-financing
Chad	TCD	AFRO	Low income	2	Initial self-financing
China	CHN	WPRO	Upper middle income	1	Not eligible
Colombia	COL	PAHO	Upper middle income	1	Not eligible
Comoros	COM	AFRO	Lower middle income	3	Preparatory transition phase
Congo	COG	AFRO	Lower middle income	3	Fully self-financing
Costa Rica	CRI	PAHO	Upper middle income	1	Not eligible
Côte d'Ivoire	CIV	AFRO	Lower middle income	2	Fully self-financing
Cuba	CUB	PAHO	Upper middle income	1	Fully self-financing
Democratic Peoples Republic of Korea	PRK	SEARO	Low income	5	Initial self-financing
Democratic Republic of the Congo	COD	AFRO	Low income	2	Initial self-financing
Djibouti	DJI	EMRO	Lower middle income	3	Fully self-financing
Dominica	DMA	PAHO	Upper middle income	1	Not eligible
Dominican Republic	DOM	PAHO	Upper middle income	1	Not eligible
Ecuador	ECU	PAHO	Upper middle income	1	Not eligible
Egypt	EGY	EMRO	Lower middle income	3	Not eligible
El Salvador	SLV	PAHO	Lower middle income	4	Not eligible
Equatorial Guinea	GNQ	AFRO	Upper middle income	1	Not eligible
Eritrea	ERI	AFRO	Low income	2	Initial self-financing
Eswatini	SWZ	AFRO	Lower middle income	4	Not eligible
Ethiopia	ETH	AFRO	Low income	2	Preparatory transition phase
Fiji	FJI	WPRO	Upper middle income	1	Not eligible
Gabon	GAB	AFRO	Upper middle income	1	Not eligible
Gambia	GMB	AFRO	Low income	2	Initial self-financing
Georgia	GEO	EURO	Upper middle income	1	Fully self-financing
Ghana	GHA	AFRO	Lower middle income	2	Fully self-financing
Grenada	GRD	PAHO	Upper middle income	1	Not eligible
Guatemala	GTM	PAHO	Upper middle income	1	Not eligible
Guinea	GIN	AFRO	Low income	2	Preparatory transition phase
Guinea-Bissau	GNB	AFRO	Low income	3	Preparatory transition phase
Guyana	GUY	PAHO	Upper middle income	1	Fully self-financing
Haiti	HTI	PAHO	Lower middle income	4	Fully self-financing
Honduras	HND	PAHO	Lower middle income	4	Fully self-financing
India	IND	SEARO	Lower middle income	5	Fully self-financing
Indonesia	IDN	SEARO	Lower middle income	5	Fully self-financing
Iran, Islamic Republic of	IRN	EMRO	Lower middle income	3	Not eligible
Iraq	IRQ	EMRO	Upper middle income	1	Not eligible
Jamaica	JAM	PAHO	Upper middle income	1	Not eligible
Jordan	JOR	EMRO	Upper middle income	1	Not eligible
Kazakhstan	KAZ	EURO	Upper middle income	1	Not eligible
Kenya	KEN	AFRO	Lower middle income	2	Fully self-financing
Kiribati	KIR	WPRO	Lower middle income	5	Fully self-financing
Kyrgyzstan	KGZ	EURO	Lower middle income	4	Preparatory transition phase
Lao People's Democratic Republic	LAO	WPRO	Lower middle income	5	Fully self-financing
Lebanon	LBN	EMRO	Upper middle income	1	Not eligible
Lesotho	LSO	AFRO	Lower middle income	4	Preparatory transition phase
Liberia	LBR	AFRO	Low income	2	Initial self-financing
Libya	LBY	EMRO	Upper middle income	1	Not eligible
Macedonia, the former Yugoslav Republic of	MKD	EURO	Upper middle income	1	Not eligible
Madagascar	MDG	AFRO	Low income	2	Initial self-financing
Malawi	MWI	AFRO	Low income	3	Initial self-financing
Malaysia	MYS	WPRO	Upper middle income	1	Not eligible
Maldives	MDV	SEARO	Upper middle income	1	Not eligible
Mali	MLI	AFRO	Low income	2	Preparatory transition phase
Mauritania	MRT	AFRO	Lower middle income	2	Fully self-financing
Mauritius	MUS	AFRO	Upper middle income	1	Not eligible
Mexico	MEX	PAHO	Upper middle income	1	Not eligible
Micronesia, Federated States of	FSM	WPRO	Lower middle income	5	Not eligible
Moldova, Republic of	MDA	EURO	Upper middle income	1	Fully self-financing
Mongolia	MNG	WPRO	Lower middle income	5	Fully self-financing
Montenegro	MNE	EURO	Upper middle income	1	Not eligible
Morocco	MAR	EMRO	Lower middle income	3	Not eligible
Mozambique	MOZ	AFRO	Low income	2	Initial self-financing
Myanmar	MMR	SEARO	Lower middle income	5	Preparatory transition phase
Namibia	NAM	AFRO	Upper middle income	1	Not eligible
Nepal	NPL	SEARO	Lower middle income	5	Preparatory transition phase
Nicaragua	NIC	PAHO	Lower middle income	4	Fully self-financing
Niger	NER	AFRO	Low income	2	Initial self-financing
Nigeria	NGA	AFRO	Lower middle income	2	Fully self-financing
Pakistan	PAK	EMRO	Lower middle income	2	Preparatory transition phase
Panama	PAN	PAHO	Upper middle income	1	Not eligible
Papua New Guinea	PNG	WPRO	Lower middle income	5	Fully self-financing
Paraguay	PRY	PAHO	Upper middle income	1	Not eligible
Peru	PER	PAHO	Upper middle income	1	Not eligible
Philippines	PHL	WPRO	Lower middle income	5	Not eligible
Romania	ROU	EURO	Upper middle income	1	Not eligible
Russian Federation	RUS	EURO	Upper middle income	1	Not eligible
Rwanda	RWA	AFRO	Low income	2	Initial self-financing
Saint Lucia	LCA	PAHO	Upper middle income	1	Not eligible
Saint Vincent and the Grenadines	VCT	PAHO	Upper middle income	1	Not eligible
Samoa	WSM	WPRO	Lower middle income	5	Not eligible
Sao Tome And Principe	STP	AFRO	Lower middle income	3	Fully self-financing
Senegal	SEN	AFRO	Lower middle income	2	Fully self-financing
Serbia	SRB	EURO	Upper middle income	1	Not eligible
Sierra Leone	SLE	AFRO	Low income	2	Initial self-financing
Solomon Islands	SLB	WPRO	Lower middle income	5	Fully self-financing
Somalia	SOM	EMRO	Low income	2	Initial self-financing
South Africa	ZAF	AFRO	Upper middle income	1	Not eligible
South Sudan	SSD	EMRO	Low income	2	Initial self-financing
Sri Lanka	LKA	SEARO	Lower middle income	5	Fully self-financing
Sudan	SDN	EMRO	Low income	3	Initial self-financing
Suriname	SUR	PAHO	Upper middle income	1	Not eligible
Syrian Arab Republic	SYR	EMRO	Low income	3	Initial self-financing
Tajikistan	TJK	EURO	Lower middle income	4	Preparatory transition phase
Tanzania, United Republic of	TZA	AFRO	Lower middle income	2	Preparatory transition phase
Thailand	THA	SEARO	Upper middle income	1	Not eligible
Timor-Leste	TLS	SEARO	Lower middle income	5	Fully self-financing
Togo	TGO	AFRO	Low income	2	Preparatory transition phase
Tonga	TON	WPRO	Upper middle income	1	Not eligible
Tunisia	TUN	EMRO	Lower middle income	3	Not eligible
Turkey	TUR	EURO	Upper middle income	1	Not eligible
Turkmenistan	TKM	EURO	Upper middle income	1	Not eligible
Uganda	UGA	AFRO	Low income	2	Initial self-financing
Ukraine	UKR	EURO	Lower middle income	4	Not eligible
Uzbekistan	UZB	EURO	Lower middle income	4	Fully self-financing
Vanuatu	VUT	WPRO	Lower middle income	5	Not eligible
Venezuela	VEN	PAHO	Upper middle income	1	Not eligible
Viet Nam	VNM	WPRO	Lower middle income	5	Fully self-financing
Yemen	YEM	EMRO	Low income	2	Initial self-financing
Zambia	ZMB	AFRO	Lower middle income	3	Preparatory transition phase
Zimbabwe	ZWE	AFRO	Lower middle income	3	Preparatory transition phase

## Sheet: Life expectancy
Country	ISO_Code	Life expectancy 2019	Notes
Afghanistan	AFG	64.8
Albania	ALB	78.6
Algeria	DZA	76.9
Angola	AGO	61.1
Argentina	ARG	76.7
Armenia	ARM	75.1
Azerbaijan	AZE	73
Bangladesh	BGD	72.6
Barbados	BRB	79.2
Belarus	BLR	74.8
Belize	BLZ	74.6
Benin	BEN	61.8
Bhutan	BTN	71.8
Bolivia	BOL	71.5
Bosnia Herzegovina	BIH	77.4
Botswana	BWA	69.6
Brazil	BRA	75.9
Burkina Faso	BFA	61.6
Burundi	BDI	61.6
Cambodia	KHM	69.8
Cameroon	CMR	59.3
Cape Verde	CPV	73
Central African Republic CAR	CAF	53.3
Chad	TCD	54.2
Chili	CHL	80.2
China	CHN	76.9
Colombia	COL	77.3
Comoros	COM	64.3
Congo Brazzaville	COG	64.6
Congo Democratic Republic	COD	60.7
Costa Rica	CRI	80.3
Cote d'Ivoire	CIV	57.8
Cuba	CUB	78.8
Djibouti	DJI	67.1
Dominican Republic	DOM	74.1
Ecuador	ECU	77
Egypt	EGY	72
El Salvador	SLV	73.3
Equatorial Guinea	GNQ	58.7
Eritrea	ERI	66.3
Eswatini	SWZ	60.2
Ethiopia	ETH	66.6
Fiji	FJI	67.4
Gabon	GAB	66.5
Gambia	GMB	62
Georgia	GEO	73.8
Ghana	GHA	64.1
Guatemala	GTM	74.3
Guinea	GIN	61.6
Guinea Bissau	GNB	58.3
Guyana	GUY	69.9
Haiti	HTI	64
Honduras	HND	75.3
India	IND	69.7
Indonesia	IDN	71.7
Iran	IRN	76.7
Iraq	IRQ	70.6
Jamaica	JAM	74.5
Jordan	JOR	74.5
Kazakhstan	KAZ	73.6
Kenya	KEN	66.7
Kiribati	KIR	68.4
Kosovo	XKO	72.2
Kuwait	KWT	75.5
Kyrgyzstan	KGZ	71.5
Lao	LAO	67.9
Lebanon	LBN	78.9
Lesotho	LSO	54.3
Liberia	LBR	64.1
Libya	LBY	72.9
Madagascar	MDG	67
Malawi	MWI	64.3
Malaysia	MYS	76.2
Maldives	MDV	78.9
Mali	MLI	59.3
Mauritania	MRT	64.9
Mauritius	MUS	75
Mexico	MEX	75
Moldova	MDA	71.9
Mongolia	MNG	69.9
Monte Negro	MNE	76.9
Morocco	MAR	76.7
Mozambique	MOZ	60.9
Myanmar	MMR	67.1
Namibia	NAM	63.7
Nepal	NPL	70.8
Nicaragua	NIC	74.5
Niger	NER	62.4
Nigeria	NGA	54.7
North Macedonia	MKD	75.8
Pakistan	PAK	67.3
Palestine	PSE	74
Panama	PAN	78.5
Papua New Guinea	PNG	64.5
Paraguay	PRY	74.3
Peru	PER	76.7
Philippines	PHL	71.2
Qatar	QAT	80.2
Rwanda	RWA	69
Saint Lucia	LCA	76.2
Samoa	WSM	73.3
Sao Tome & Principe	STP	70.4
Saudi Arabia	SAU	75.1
Senegal	SEN	67.9
Serbia	SRB	76
Sierra Leone	SLE	54.7
Somalia	SOM	54.4
South Africa	ZAF	64.1
South Sudan	SSD	57.9
Sudan	SDN	65.3
Suriname	SUR	71.7
Syria	SYR	71.3	* estimate from 2012, as more recent estimates are missing
Tajikistan	TJK	71.1
Tanzania	TZA	65.5
Thailand	THA	77.2
Timor Leste	TLS	69.5
Togo	TGO	61
Tonga	TON	70.9
Trinidad & Tobago	TTO	73.5
Tunisia	TUN	76.7
Turkey	TUR	77.7
Turkmenistan	TKM	68.2
Uganda	UGA	63.4
Ukraine	UKR	72.1
Uruguay	URY	77.9
Uzbekistan	UZB	71.7
Vanuatu	VUT	70.5
Venezuela	VEN	72.1
Vietnam	VNM	75.4
Yemen	YEM	66.1
Zambia	ZMB	63.9
Zimbabwe	ZWE	61.5

## Sheet: Population (country)
Country	ISO	UN_2021	DHS
Afghanistan	AFG	40099462
Albania	ALB	2811666
Algeria	DZA	44177969
American Samoa	ASM	45035
Andorra	AND	79034
Angola	AGO	34503774
Antigua and Barbuda	ATG	93219
Argentina	ARG	45808747
Armenia	ARM	2790974
Aruba	ABW	106537
Australia	AUS	25688079
Austria	AUT	8955797
Azerbaijan	AZE	10137750
Bahamas, The	BHS	407906
Bahrain	BHR	1463265
Bangladesh	BGD	169356251
Barbados	BRB	281200
Belarus	BLR	9340314
Belgium	BEL	11592952
Belize	BLZ	400031
Benin	BEN	12996895
Bermuda	BMU	63867
Bhutan	BTN	777486
Bolivia	BOL	12079472
Bosnia and Herzegovina	BIH	3270943
Botswana	BWA	2588423
Brazil	BRA	214326223
British Virgin Islands	VGB	31122
Brunei Darussalam	BRN	445373
Bulgaria	BGR	6877743
Burkina Faso	BFA	22100683	16116845
Burundi	BDI	12551213
Cabo Verde	CPV	587925
Cambodia	KHM	16589023
Cameroon	CMR	27198628
Canada	CAN	38246108
Cayman Islands	CYM	68136
Central African Republic	CAF	5457154
Chad	TCD	17179740
Channel Islands	CHI	172683
Chile	CHL	19493184
China	CHN	1412360000
Colombia	COL	51516562
Comoros	COM	821625
Congo, Dem. Rep.	COD	95894118
Congo, Rep.	COG	5835806
Costa Rica	CRI	5153957
Cote d'Ivoire	CIV	27478249
Croatia	HRV	3899000
Cuba	CUB	11256372
Curacao	CUW	152369
Cyprus	CYP	1244188
Czechia	CZE	10505772
Denmark	DNK	5856733
Djibouti	DJI	1105557
Dominica	DMA	72412
Dominican Republic	DOM	11117873
Ecuador	ECU	17797737
Egypt, Arab Rep.	EGY	109262178
El Salvador	SLV	6314167
Equatorial Guinea	GNQ	1634466
Eritrea	ERI	3620312
Estonia	EST	1330932
Eswatini	SWZ	1192271
Ethiopia	ETH	120283026
Faroe Islands	FRO	52889
Fiji	FJI	924610
Finland	FIN	5541017
France	FRA	67749632
French Polynesia	PYF	304032
Gabon	GAB	2341179
Gambia, The	GMB	2639916
Georgia	GEO	3708610
Germany	DEU	83196078
Ghana	GHA	32833031
Gibraltar	GIB	32669
Greece	GRC	10641221
Greenland	GRL	56653
Grenada	GRD	124610
Guam	GUM	170534
Guatemala	GTM	17109746
Guinea	GIN	13531906
Guinea-Bissau	GNB	2060721
Guyana	GUY	804567
Haiti	HTI	11447569
Honduras	HND	10278345
Hong Kong SAR, China	HKG	7413100
Hungary	HUN	9709891
Iceland	ISL	372520
India	IND	1407563842	1.3586e+09
Indonesia	IDN	273753191	30666598
Iran, Islamic Rep.	IRN	87923432
Iraq	IRQ	43533592
Ireland	IRL	5033165
Isle of Man	IMN	84263
Israel	ISR	9364000
Italy	ITA	59109668
Jamaica	JAM	2827695
Japan	JPN	125681593
Jordan	JOR	11148278
Kazakhstan	KAZ	19000988
Kenya	KEN	53005614	55879174
Kiribati	KIR	128874
Korea, Dem. People's Rep.	PRK	25971909
Korea, Rep.	KOR	51744876
Kosovo	XKX	1786038
Kuwait	KWT	4250114
Kyrgyz Republic	KGZ	6691800
Lao PDR	LAO	7425057
Latvia	LVA	1884490
Lebanon	LBN	5592631
Lesotho	LSO	2281454
Liberia	LBR	5193416
Libya	LBY	6735277
Liechtenstein	LIE	39039
Lithuania	LTU	2800839
Luxembourg	LUX	640064
Macao SAR, China	MAC	686607
Madagascar	MDG	28915653
Malawi	MWI	19889742	19822929
Malaysia	MYS	33573874
Maldives	MDV	521457
Mali	MLI	21904983
Malta	MLT	518536
Marshall Islands	MHL	42050
Mauritania	MRT	4614974
Mauritius	MUS	1266060
Mexico	MEX	126705138
Micronesia, Fed. Sts.	FSM	113131
Moldova	MDA	2615199
Monaco	MCO	36686
Mongolia	MNG	3347782
Montenegro	MNE	619211
Morocco	MAR	37076584
Mozambique	MOZ	32077072
Myanmar	MMR	53798084
Namibia	NAM	2530151
Nauru	NRU	12511
Nepal	NPL	30034989	30666598
Netherlands	NLD	17533044
New Caledonia	NCL	271030
New Zealand	NZL	5122600
Nicaragua	NIC	6850540
Niger	NER	25252722
Nigeria	NGA	213401323
North Macedonia	MKD	2065092
Northern Mariana Islands	MNP	49481
Norway	NOR	5408320
Oman	OMN	4520471
Pakistan	PAK	231402117
Palau	PLW	18024
Panama	PAN	4351267
Papua New Guinea	PNG	9949437
Paraguay	PRY	6703799
Peru	PER	33715471
Philippines	PHL	113880328
Poland	POL	37747124
Portugal	PRT	10325147
Puerto Rico	PRI	3263584
Qatar	QAT	2688235
Romania	ROU	19119880
Russian Federation	RUS	143449286
Rwanda	RWA	13461888
Samoa	WSM	218764
San Marino	SMR	33745
Sao Tome and Principe	STP	223107
Saudi Arabia	SAU	35950396
Senegal	SEN	16876720
Serbia	SRB	6834326
Seychelles	SYC	99258
Sierra Leone	SLE	8420641
Singapore	SGP	5453566
Sint Maarten (Dutch part)	SXM	42846
Slovak Republic	SVK	5447247
Slovenia	SVN	2108079
Solomon Islands	SLB	707851
Somalia	SOM	17065581
South Africa	ZAF	59392255
South Sudan	SSD	10748272
Spain	ESP	47415750
Sri Lanka	LKA	22156000
St. Kitts and Nevis	KNA	47606
St. Lucia	LCA	179651
St. Martin (French part)	MAF	31948
St. Vincent and the Grenadines	VCT	104332
Sudan	SDN	45657202
Suriname	SUR	612985
Sweden	SWE	10415811
Switzerland	CHE	8703405
Syrian Arab Republic	SYR	21324367
Tajikistan	TJK	9750064
Tanzania	TZA	63588334
Thailand	THA	71601103
Timor-Leste	TLS	1320942
Togo	TGO	8644829
Tonga	TON	106017
Trinidad and Tobago	TTO	1525663
Tunisia	TUN	12262946
Turkiye	TUR	84775404
Turkmenistan	TKM	6341855
Turks and Caicos Islands	TCA	45114
Tuvalu	TUV	11204
Uganda	UGA	45853778
Ukraine	UKR	43792855
United Arab Emirates	ARE	9365145
United Kingdom	GBR	67326569
United States	USA	331893745
Uruguay	URY	3426260
Uzbekistan	UZB	34915100
Vanuatu	VUT	319137
Venezuela, RB	VEN	28199867
Vietnam	VNM	97468029
Virgin Islands (U.S.)	VIR	105870
West Bank and Gaza	PSE	4922749
Yemen, Rep.	YEM	32981641
Zambia	ZMB	19473125
Zimbabwe	ZWE	15993524

## Sheet: Pop (subnational regions WQ)
ISO	Country	Year	Dataset	Region	pop_wq1	pop_wq2	pop_wq3	pop_wq4	pop_wq5	pop_region_total - sanity check	pop_online	pop_online_source	DHS_prct_region_of_natl	pop_DHS_WB_calc	pop_DHS_WB_note	popWB2016
IND	India	2019-2020	DHS	Jammu & Kashmir	0.102	0.165	0.208	0.272	0.252	0.999	13606320	https://uidai.gov.in/images/state-wise-aadhaar-saturation.pdf (projected population 2020)	0.0091	1.27071e+07	DHS 2019-20 percent times WB 2020 pop	-
IND	India	2019-2020	DHS	Himachal Pradesh	0.038	0.134	0.247	0.292	0.289	1	7451955	https://uidai.gov.in/images/state-wise-aadhaar-saturation.pdf (projected population 2020)	0.0054	7.54049e+06	DHS 2019-20 percent times WB 2020 pop	-
IND	India	2019-2020	DHS	Punjab	0.011	0.05	0.114	0.219	0.606	1	30141373	https://uidai.gov.in/images/state-wise-aadhaar-saturation.pdf (projected population 2020)	0.0221	3.08602e+07	DHS 2019-20 percent times WB 2020 pop	-
IND	India	2019-2020	DHS	Chandigar	0.011	0.022	0.058	0.115	0.794	1	1158473	https://uidai.gov.in/images/state-wise-aadhaar-saturation.pdf (projected population 2020)	0.0008	1.11711e+06	DHS 2019-20 percent times WB 2020 pop	-
IND	India	2019-2020	DHS	Uttarakhand	0.059	0.176	0.206	0.223	0.336	1	11250858	https://uidai.gov.in/images/state-wise-aadhaar-saturation.pdf (projected population 2020)	0.0083	1.159e+07	DHS 2019-20 percent times WB 2020 pop	-
IND	India	2019-2020	DHS	Haryana	0.02	0.083	0.158	0.262	0.477	1	28204692	https://uidai.gov.in/images/state-wise-aadhaar-saturation.pdf (projected population 2020)	0.0203	2.83467e+07	DHS 2019-20 percent times WB 2020 pop	-
IND	India	2019-2020	DHS	Nct of Delhi	0.002	0.026	0.092	0.203	0.677	1	18710922	https://uidai.gov.in/images/state-wise-aadhaar-saturation.pdf (projected population 2020)	0.0148	2.06665e+07	DHS 2019-20 percent times WB 2020 pop	-
IND	India	2019-2020	DHS	Rajasthan	0.133	0.206	0.225	0.22	0.216	1	81032689	https://uidai.gov.in/images/state-wise-aadhaar-saturation.pdf (projected population 2020)	0.0595	8.3085e+07	DHS 2019-20 percent times WB 2020 pop	-
IND	India	2019-2020	DHS	Ladakh	0.133	0.306	0.27	0.228	0.063	1	289023	https://uidai.gov.in/images/state-wise-aadhaar-saturation.pdf (projected population 2020)	0.0002	279277	DHS 2019-20 percent times WB 2020 pop	-
IND	India	2019-2020	DHS	Uttar Pradesh	0.239	0.236	0.183	0.164	0.178	1	237882725	https://uidai.gov.in/images/state-wise-aadhaar-saturation.pdf (projected population 2020)	0.1689	2.3585e+08	DHS 2019-20 percent times WB 2020 pop	-
IND	India	2019-2020	DHS	Madhya Pradesh	0.315	0.214	0.168	0.153	0.151	1.001	85358965	https://uidai.gov.in/images/state-wise-aadhaar-saturation.pdf (projected population 2020)	0.0611	8.53193e+07	DHS 2019-20 percent times WB 2020 pop	-
IND	India	2019-2020	DHS	Chhattisgarh	0.299	0.24	0.186	0.158	0.117	1	29436231	https://uidai.gov.in/images/state-wise-aadhaar-saturation.pdf (projected population 2020)	0.0237	3.30944e+07	DHS 2019-20 percent times WB 2020 pop	-
IND	India	2019-2020	DHS	Bihar	0.428	0.261	0.154	0.103	0.054	1	124799926	https://uidai.gov.in/images/state-wise-aadhaar-saturation.pdf (projected population 2020)	0.0898	1.25396e+08	DHS 2019-20 percent times WB 2020 pop	-
IND	India	2019-2020	DHS	West Bengal	0.327	0.261	0.193	0.142	0.077	1	99609303	https://uidai.gov.in/images/state-wise-aadhaar-saturation.pdf (projected population 2020)	0.0751	1.04869e+08	DHS 2019-20 percent times WB 2020 pop	-
IND	India	2019-2020	DHS	Jharkhand	0.459	0.218	0.143	0.106	0.075	1.001	38593948	https://uidai.gov.in/images/state-wise-aadhaar-saturation.pdf (projected population 2020)	0.0259	3.61664e+07	DHS 2019-20 percent times WB 2020 pop	-
IND	India	2019-2020	DHS	Odisha	0.351	0.252	0.183	0.126	0.087	0.999	46356334	https://uidai.gov.in/images/state-wise-aadhaar-saturation.pdf (projected population 2020)	0.0333	4.64997e+07	DHS 2019-20 percent times WB 2020 pop	-
IND	India	2019-2020	DHS	Sikkim	0.027	0.189	0.347	0.31	0.128	1.001	690251	https://uidai.gov.in/images/state-wise-aadhaar-saturation.pdf (projected population 2020)	0.0004	558555	DHS 2019-20 percent times WB 2020 pop	-
IND	India	2019-2020	DHS	Arunachal Pradesh	0.233	0.318	0.248	0.152	0.049	1	1570458	https://uidai.gov.in/images/state-wise-aadhaar-saturation.pdf (projected population 2020)	0.0008	1.11711e+06	DHS 2019-20 percent times WB 2020 pop	-
IND	India	2019-2020	DHS	Nagaland	0.276	0.286	0.21	0.154	0.074	1	2249695	https://uidai.gov.in/images/state-wise-aadhaar-saturation.pdf (projected population 2020)	0.001	1.39639e+06	DHS 2019-20 percent times WB 2020 pop	-
IND	India	2019-2020	DHS	Manipur	0.183	0.326	0.241	0.172	0.078	1	3091545	https://uidai.gov.in/images/state-wise-aadhaar-saturation.pdf (projected population 2020)	0.0018	2.5135e+06	DHS 2019-20 percent times WB 2020 pop	-
IND	India	2019-2020	DHS	Mizoram	0.066	0.132	0.252	0.302	0.248	1	1239244	https://uidai.gov.in/images/state-wise-aadhaar-saturation.pdf (projected population 2020)	0.0008	1.11711e+06	DHS 2019-20 percent times WB 2020 pop	-
IND	India	2019-2020	DHS	Tripura	0.316	0.331	0.223	0.106	0.025	1.001	4169794	https://uidai.gov.in/images/state-wise-aadhaar-saturation.pdf (projected population 2020)	0.0029	4.04952e+06	DHS 2019-20 percent times WB 2020 pop	-
IND	India	2019-2020	DHS	Meghalaya	0.31	0.349	0.202	0.097	0.042	1	3366710	https://uidai.gov.in/images/state-wise-aadhaar-saturation.pdf (projected population 2020)	0.0026	3.63061e+06	DHS 2019-20 percent times WB 2020 pop	-
IND	India	2019-2020	DHS	Assam	0.381	0.32	0.161	0.096	0.041	0.999	35607039	https://uidai.gov.in/images/state-wise-aadhaar-saturation.pdf (projected population 2020)	0.0258	3.60268e+07	DHS 2019-20 percent times WB 2020 pop	-
IND	India	2019-2020	DHS	Gujarat	0.122	0.164	0.193	0.247	0.274	1	63872399	https://uidai.gov.in/images/state-wise-aadhaar-saturation.pdf (projected population 2020)	0.048	6.70266e+07	DHS 2019-20 percent times WB 2020 pop	-
IND	India	2019-2020	DHS	Dadra & Nagar Haveli and Daman & Diu	0.123	0.244	0.227	0.233	0.173	1	615724	https://uidai.gov.in/images/state-wise-aadhaar-saturation.pdf (projected population 2020)	0.0004	558555	DHS 2019-20 percent times WB 2020 pop	-
IND	India	2019-2020	DHS	Maharashtra	0.086	0.153	0.221	0.261	0.279	1	123144223	https://uidai.gov.in/images/state-wise-aadhaar-saturation.pdf (projected population 2020)	0.0962	1.34332e+08	DHS 2019-20 percent times WB 2020 pop	-
IND	India	2019-2020	DHS	Goa	0.005	0.027	0.098	0.257	0.613	1	1586250	https://uidai.gov.in/images/state-wise-aadhaar-saturation.pdf (projected population 2020)	0.0014	1.95494e+06	DHS 2019-20 percent times WB 2020 pop	-
IND	India	2019-2020	DHS	Andhra Pradesh	0.052	0.192	0.312	0.289	0.156	1.001	53903393	https://uidai.gov.in/images/state-wise-aadhaar-saturation.pdf (projected population 2020)	0.0378	5.27834e+07	DHS 2019-20 percent times WB 2020 pop	-
IND	India	2019-2020	DHS	Karnataka	0.073	0.182	0.284	0.272	0.19	1.001	67562686	https://uidai.gov.in/images/state-wise-aadhaar-saturation.pdf (projected population 2020)	0.0513	7.16347e+07	DHS 2019-20 percent times WB 2020 pop	-
IND	India	2019-2020	DHS	Lakshadweep	0.001	0.02	0.15	0.467	0.362	1	73183	https://uidai.gov.in/images/state-wise-aadhaar-saturation.pdf (projected population 2020)	0.0001	139639	DHS 2019-20 percent times WB 2020 pop	-
IND	India	2019-2020	DHS	Kerala	0.008	0.047	0.179	0.365	0.401	1	35699443	https://uidai.gov.in/images/state-wise-aadhaar-saturation.pdf (projected population 2020)	0.0269	3.75628e+07	DHS 2019-20 percent times WB 2020 pop	-
IND	India	2019-2020	DHS	Tamil Nadu	0.048	0.152	0.264	0.29	0.246	1	77841267	https://uidai.gov.in/images/state-wise-aadhaar-saturation.pdf (projected population 2020)	0.0581	8.11301e+07	DHS 2019-20 percent times WB 2020 pop	-
IND	India	2019-2020	DHS	Puducherry	0.024	0.072	0.147	0.3	0.457	1	1413542	https://uidai.gov.in/images/state-wise-aadhaar-saturation.pdf (projected population 2020)	0.0009	1.25675e+06	DHS 2019-20 percent times WB 2020 pop	-
IND	India	2019-2020	DHS	Andaman & Nicobar Islands	0.08	0.152	0.256	0.333	0.18	1.001	417036	https://uidai.gov.in/images/state-wise-aadhaar-saturation.pdf (projected population 2020)	0.0003	418916	DHS 2019-20 percent times WB 2020 pop	-
IND	India	2019-2020	DHS	Telangana	0.051	0.172	0.281	0.275	0.222	1.001	39362732	https://uidai.gov.in/images/state-wise-aadhaar-saturation.pdf (projected population 2020)	0.0244	3.40718e+07	DHS 2019-20 percent times WB 2020 pop	-
BFA	Burkina Faso	2021	DHS	Boucle de Mouhoun	0.299	0.23	0.2655	0.16	0.0455	1	2030595	https://uidai.gov.in/images/state-wise-aadhaar-saturation.pdf (projected population 2020)	0.1124	1.81153e+06	DHS 2010 percent times WB 2010 pop total	1571000
BFA	Burkina Faso	2021	DHS	Cascades	0.0426	0.0788	0.248	0.3825	0.2482	1	851276	https://data.humdata.org/dataset/cod-ps-bfa (2019)	0.0394	635004	DHS 2010 percent times WB 2010 pop total	610000
BFA	Burkina Faso	2021	DHS	Centre	0.0065	0.0348	0.0671	0.2644	0.6272	1	2966307	https://data.humdata.org/dataset/cod-ps-bfa (2019)	0.1189	1.91629e+06	DHS 2010 percent times WB 2010 pop total	2039000
BFA	Burkina Faso	2021	DHS	Centre-Est	0.1601	0.2025	0.2556	0.3023	0.0795	1	1655846	https://data.humdata.org/dataset/cod-ps-bfa (2019)	0.0773	1.24583e+06	DHS 2010 percent times WB 2010 pop total	1252000
BFA	Burkina Faso	2021	DHS	Centre-Nord	0.3003	0.3232	0.1876	0.1268	0.0621	1	1736152	https://data.humdata.org/dataset/cod-ps-bfa (2019)	0.0776	1.25067e+06	DHS 2010 percent times WB 2010 pop total	1323000
BFA	Burkina Faso	2021	DHS	Centre-Ouest	0.2018	0.2678	0.279	0.1683	0.083	1	1689721	https://data.humdata.org/dataset/cod-ps-bfa (2019)	0.0767	1.23616e+06	DHS 2010 percent times WB 2010 pop total	1298000
BFA	Burkina Faso	2021	DHS	Centre-Sud	0.1372	0.3203	0.2788	0.2062	0.0574	1	1197207	https://data.humdata.org/dataset/cod-ps-bfa (2019)	0.0486	783279	DHS 2010 percent times WB 2010 pop total	696000
BFA	Burkina Faso	2021	DHS	Est	0.4898	0.2585	0.1201	0.087	0.0446	1	1834166	https://data.humdata.org/dataset/cod-ps-bfa (2019)	0.095	1.5311e+06	DHS 2010 percent times WB 2010 pop total	1359000
BFA	Burkina Faso	2021	DHS	Hauts Basins	0.0692	0.1005	0.2024	0.2394	0.3885	1	2190829	https://data.humdata.org/dataset/cod-ps-bfa (2019)	0.1091	1.75835e+06	DHS 2010 percent times WB 2010 pop total	1649000
BFA	Burkina Faso	2021	DHS	Nord	0.1935	0.3291	0.2346	0.141	0.1019	1	1677542	https://data.humdata.org/dataset/cod-ps-bfa (2019)	0.0745	1.2007e+06	DHS 2010 percent times WB 2010 pop total	1294000
BFA	Burkina Faso	2021	DHS	Plateau Central	0.1843	0.2509	0.2837	0.2214	0.0597	1	975568	https://data.humdata.org/dataset/cod-ps-bfa (2019)	0.0485	781667	DHS 2010 percent times WB 2010 pop total	757000
BFA	Burkina Faso	2021	DHS	Sahel	0.6766	0.1122	0.0306	0.0677	0.1129	1	1437848	https://data.humdata.org/dataset/cod-ps-bfa (2019)	0.0793	1.27807e+06	DHS 2010 percent times WB 2010 pop total	1077000
BFA	Burkina Faso	2021	DHS	Sud-Ouest	0.3919	0.2304	0.1877	0.1	0.0899	1	891529	https://data.humdata.org/dataset/cod-ps-bfa (2019)	0.0425	684966	DHS 2010 percent times WB 2010 pop total	681000
KEN	Kenya	2014	DHS	Coast	0.4	0.104	0.106	0.145	0.245	1	4329674	https://www.the-star.co.ke/news/2019-11-04-census-2019-rift-valley-most-populous-region/ (2019)	0.0979	4.48694e+06	DHS 2014 percent times WB 2014 pop total	3916000
KEN	Kenya	2014	DHS	North Eastern	0.729	0.045	0.045	0.09	0.091	1	3217860	https://www.the-star.co.ke/news/2019-11-04-census-2019-rift-valley-most-populous-region/ (2019)	0.0292	1.33829e+06	DHS 2014 percent times WB 2014 pop total	3613000
KEN	Kenya	2014	DHS	Eastern	0.195	0.277	0.224	0.197	0.107	1	6093172	https://www.the-star.co.ke/news/2019-11-04-census-2019-rift-valley-most-populous-region/ (2019)	0.1469	6.7327e+06	DHS 2014 percent times WB 2014 pop total	6396000
KEN	Kenya	2014	DHS	Central	0.024	0.12	0.219	0.32	0.317	1	5482239	https://www.the-star.co.ke/news/2019-11-04-census-2019-rift-valley-most-populous-region/ (2019)	0.1142	5.234e+06	DHS 2014 percent times WB 2014 pop total	4854000
KEN	Kenya	2014	DHS	Rift Valley	0.265	0.202	0.197	0.191	0.145	1	12752966	https://www.the-star.co.ke/news/2019-11-04-census-2019-rift-valley-most-populous-region/ (2019)	0.2645	1.21225e+07	DHS 2014 percent times WB 2014 pop total	12185000
KEN	Kenya	2014	DHS	Western	0.123	0.309	0.338	0.168	0.062	1	5021843	https://www.the-star.co.ke/news/2019-11-04-census-2019-rift-valley-most-populous-region/ (2019)	0.117	5.36233e+06	DHS 2014 percent times WB 2014 pop total	5018000
KEN	Kenya	2014	DHS	Nyanza	0.166	0.312	0.238	0.175	0.109	1	6269579	https://www.the-star.co.ke/news/2019-11-04-census-2019-rift-valley-most-populous-region/ (2019)	0.1405	6.43938e+06	DHS 2014 percent times WB 2014 pop total	6179000
KEN	Kenya	2014	DHS	Nairobi	0.002	0.008	0.06	0.256	0.674	1	4397073	https://www.the-star.co.ke/news/2019-11-04-census-2019-rift-valley-most-populous-region/ (2019)	0.0899	4.12028e+06	DHS 2014 percent times WB 2014 pop total	3863000
MWI	Malawi	2019-2020	MICS	North	0.078	0.16	0.189	0.276	0.297	1	2481611	https://data.humdata.org/dataset/cod-ps-mwi (2022)	0.1142	2.15465e+06	MICS 2019	-
MWI	Malawi	2019-2020	MICS	Central	0.238	0.22	0.178	0.186	0.179	1	8327411	https://data.humdata.org/dataset/cod-ps-mwi (2022)	0.4569	8.62049e+06	MICS 2020	-
MWI	Malawi	2019-2020	MICS	South	0.192	0.19	0.227	0.195	0.196	1	8542870	https://data.humdata.org/dataset/cod-ps-mwi (2022)	0.4289	8.0922e+06	MICS 2021	-
NPL	Nepal	2022	DHS	Province no. 1	0.226	0.237	0.196	0.214	0.127	1	4972021	https://censusnepal.cbs.gov.np/Home/Index/EN (2021)	0.1689	4.86981e+06	MICS 2019 percent times WB 2019 pop
NPL	Nepal	2022	DHS	Province no. 2	0.096	0.282	0.29	0.217	0.116	1	6126288	https://censusnepal.cbs.gov.np/Home/Index/EN (2021)	0.1897	5.46952e+06	MICS 2019 percent times WB 2019 pop
NPL	Nepal	2022	DHS	Province no. 3	0.116	0.118	0.136	0.196	0.434	1	6084042	https://censusnepal.cbs.gov.np/Home/Index/EN (2021)	0.2329	6.71509e+06	MICS 2019 percent times WB 2019 pop
NPL	Nepal	2022	DHS	Gandaki Province	0.166	0.164	0.196	0.233	0.242	1	2479745	https://censusnepal.cbs.gov.np/Home/Index/EN (2021)	0.082	2.36426e+06	MICS 2019 percent times WB 2019 pop
NPL	Nepal	2022	DHS	Province no. 5	0.155	0.204	0.237	0.222	0.182	1	5124225	https://censusnepal.cbs.gov.np/Home/Index/EN (2021)	0.1835	5.29076e+06	MICS 2019 percent times WB 2019 pop
NPL	Nepal	2022	DHS	Karnali Province	0.659	0.133	0.072	0.082	0.055	1	1694889	https://censusnepal.cbs.gov.np/Home/Index/EN (2021)	0.0563	1.62327e+06	MICS 2019 percent times WB 2019 pop
NPL	Nepal	2022	DHS	Sudoorpaschim Province	0.406	0.198	0.161	0.144	0.092	1	2711270	https://censusnepal.cbs.gov.np/Home/Index/EN (2021)	0.0867	2.49978e+06	MICS 2019 percent times WB 2019 pop

## Sheet: Pop (subnational districts WQ)
ISO	Country	Year	Dataset	District	pop_wq1	pop_wq2	pop_wq3	pop_wq4	pop_wq5	pop_district_total - sanity check	pop_DHS_WB_calc
IND	India	2019-2020	DHS	kupwara	0.1446	0.2753	0.2644	0.226	0.0897	1	842360
IND	India	2019-2020	DHS	badgam	0.0708	0.1562	0.2651	0.3248	0.1832	1	521644
IND	India	2019-2020	DHS	leh(ladakh)	0.0346	0.2255	0.301	0.344	0.0948	1	206653
IND	India	2019-2020	DHS	kargil	0.2277	0.3831	0.2398	0.1166	0.0328	1	182518
IND	India	2019-2020	DHS	punch	0.177	0.2419	0.1771	0.2564	0.1475	1	356645
IND	India	2019-2020	DHS	rajouri	0.1858	0.192	0.242	0.2385	0.1417	1	633618
IND	India	2019-2020	DHS	kathua	0.0615	0.0918	0.1366	0.316	0.3942	1	782825
IND	India	2019-2020	DHS	baramula	0.1006	0.252	0.2812	0.2213	0.1449	1	958209
IND	India	2019-2020	DHS	bandipore	0.1397	0.2787	0.2526	0.2085	0.1204	1	359326
IND	India	2019-2020	DHS	srinagar	0.0058	0.0469	0.1604	0.4276	0.3594	1	722659
IND	India	2019-2020	DHS	ganderbal	0.0925	0.22	0.2817	0.2469	0.1589	1	1.45876e+06
IND	India	2019-2020	DHS	pulwama	0.0338	0.0976	0.3057	0.4014	0.1615	1	709405
IND	India	2019-2020	DHS	shupiyan	0.0412	0.1557	0.3115	0.3795	0.1121	1	353823
IND	India	2019-2020	DHS	anantnag	0.0467	0.1235	0.3162	0.3634	0.1502	1	1.4792e+06
IND	India	2019-2020	DHS	kulgam	0.1308	0.3267	0.2586	0.2147	0.0691	1	475958
IND	India	2019-2020	DHS	doda	0.1887	0.2998	0.1975	0.2082	0.1058	1	392180
IND	India	2019-2020	DHS	ramban	0.3657	0.2642	0.1601	0.1523	0.0577	1	260878
IND	India	2019-2020	DHS	kishtwar	0.2371	0.2401	0.178	0.1789	0.166	1	580918
IND	India	2019-2020	DHS	udhampur	0.198	0.1961	0.1407	0.1939	0.2713	1	580049
IND	India	2019-2020	DHS	reasi	0.2524	0.2415	0.2335	0.1639	0.1087	1	451479
IND	India	2019-2020	DHS	jammu	0.0114	0.035	0.0892	0.2391	0.6253	1	1.54599e+06
IND	India	2019-2020	DHS	samba	0.0502	0.0727	0.1322	0.2794	0.4655	1	441902
IND	India	2019-2020	DHS	chamba	0.0904	0.2401	0.3179	0.2168	0.1348	1	575457
IND	India	2019-2020	DHS	kangra	0.0229	0.1225	0.2493	0.3053	0.3	1	1.69392e+06
IND	India	2019-2020	DHS	lahul & spiti	0.1372	0.3829	0.2881	0.155	0.0368	1	36452
IND	India	2019-2020	DHS	kullu	0.0768	0.2642	0.2363	0.2328	0.1899	1	505618
IND	India	2019-2020	DHS	mandi	0.037	0.1456	0.3074	0.2674	0.2425	1	1.11526e+06
IND	India	2019-2020	DHS	hamirpur	0.0273	0.105	0.2238	0.3236	0.3202	1	514414
IND	India	2019-2020	DHS	una	0.0307	0.0709	0.1495	0.2757	0.4733	1	615879
IND	India	2019-2020	DHS	bilaspur	0.0089	0.0937	0.2758	0.3898	0.2318	1	1.80651e+06
IND	India	2019-2020	DHS	solan	0.0155	0.0825	0.1724	0.3188	0.4109	1	641610
IND	India	2019-2020	DHS	sirmaur	0.0682	0.1101	0.2481	0.2824	0.2911	1	628008
IND	India	2019-2020	DHS	shimla	0.0363	0.1282	0.2436	0.3066	0.2854	1	894568
IND	India	2019-2020	DHS	kinnaur	0.0694	0.24	0.3137	0.2692	0.1076	1	95791.3
IND	India	2019-2020	DHS	kapurthala	0.0202	0.0309	0.0853	0.1889	0.6748	1	959694
IND	India	2019-2020	DHS	jalandhar	0.0049	0.0103	0.0611	0.214	0.7097	1	2.49134e+06
IND	India	2019-2020	DHS	hoshiarpur	0.0073	0.0278	0.074	0.1845	0.7064	1	1.79928e+06
IND	India	2019-2020	DHS	shahid bhagat singh nagar	0.007	0.0286	0.0679	0.2291	0.6674	1	649025
IND	India	2019-2020	DHS	fatehgarh sahib	0.0005	0.029	0.0782	0.1971	0.6952	1	681818
IND	India	2019-2020	DHS	ludhiana	0.0055	0.0386	0.101	0.2122	0.6426	1	4.01085e+06
IND	India	2019-2020	DHS	moga	0.0072	0.0633	0.1729	0.2144	0.5423	1	1.14765e+06
IND	India	2019-2020	DHS	muktsar	0.0183	0.0867	0.1627	0.2513	0.481	1	1.05534e+06
IND	India	2019-2020	DHS	faridkot	0.0196	0.0802	0.1454	0.2517	0.5032	1	708557
IND	India	2019-2020	DHS	bathinda	0.0094	0.0832	0.1534	0.2178	0.5362	1	1.58582e+06
IND	India	2019-2020	DHS	mansa	0.0197	0.1022	0.1852	0.2923	0.4006	1	877841
IND	India	2019-2020	DHS	patiala	0.0027	0.0333	0.0922	0.1962	0.6756	1	1.89001e+06
IND	India	2019-2020	DHS	amritsar	0.0073	0.0367	0.0987	0.2043	0.6531	1	2.64822e+06
IND	India	2019-2020	DHS	tarn taran	0.0355	0.0917	0.2111	0.2663	0.3954	1	1.491e+06
IND	India	2019-2020	DHS	rupnagar	0.0065	0.0351	0.093	0.216	0.6494	1	1.10004e+06
IND	India	2019-2020	DHS	sahibzada ajit singh nagar	0.0094	0.0235	0.0588	0.143	0.7654	1	1.18346e+06
IND	India	2019-2020	DHS	sangrur	0.0042	0.0343	0.1152	0.2766	0.5697	1	1.82496e+06
IND	India	2019-2020	DHS	barnala	0.0091	0.0451	0.1253	0.2312	0.5894	1	738159
IND	India	2019-2020	DHS	chandigarh	0.0107	0.0223	0.058	0.1147	0.7943	1	1.16791e+06
IND	India	2019-2020	DHS	uttarkashi	0.0984	0.3017	0.3316	0.143	0.1254	1	376348
IND	India	2019-2020	DHS	chamoli	0.0721	0.2743	0.3175	0.2233	0.1128	1	429893
IND	India	2019-2020	DHS	rudraprayag	0.0548	0.2929	0.359	0.1968	0.0966	1	345167
IND	India	2019-2020	DHS	tehri garhwal	0.0596	0.2434	0.3534	0.1981	0.1456	1	656523
IND	India	2019-2020	DHS	dehradun	0.0062	0.043	0.102	0.2331	0.6156	1	1.98725e+06
IND	India	2019-2020	DHS	garhwal	0.0861	0.2663	0.2698	0.1685	0.2092	1	707280
IND	India	2019-2020	DHS	pithoragarh	0.0719	0.3067	0.3095	0.1951	0.1167	1	542847
IND	India	2019-2020	DHS	bageshwar	0.088	0.3522	0.3055	0.1637	0.0905	1	301321
IND	India	2019-2020	DHS	almora	0.1576	0.3612	0.2174	0.1633	0.1005	1	707797
IND	India	2019-2020	DHS	champawat	0.138	0.3033	0.2275	0.1559	0.1753	1	383081
IND	India	2019-2020	DHS	nainital	0.0845	0.1254	0.1296	0.2258	0.4347	1	1.1047e+06
IND	India	2019-2020	DHS	udham singh nagar	0.0441	0.1514	0.2023	0.2643	0.3379	1	1.79622e+06
IND	India	2019-2020	DHS	hardwar	0.0497	0.1372	0.1911	0.2447	0.3773	1	2.18556e+06
IND	India	2019-2020	DHS	panchkula	0.0138	0.0187	0.0714	0.2364	0.6598	1	604100
IND	India	2019-2020	DHS	ambala	0.0171	0.0434	0.1091	0.259	0.5714	1	1.20362e+06
IND	India	2019-2020	DHS	yamunanagar	0.01	0.0723	0.1121	0.2445	0.5612	1	1.63326e+06
IND	India	2019-2020	DHS	kurukshetra	0.0149	0.0709	0.1474	0.2471	0.5197	1	981521
IND	India	2019-2020	DHS	kaithal	0.0071	0.0777	0.2095	0.2379	0.4679	1	1.21788e+06
IND	India	2019-2020	DHS	karnal	0.0215	0.0655	0.1494	0.2261	0.5376	1	1.77332e+06
IND	India	2019-2020	DHS	panipat	0.0162	0.0874	0.1518	0.2494	0.4952	1	1.37823e+06
IND	India	2019-2020	DHS	sonipat	0.0087	0.0517	0.1504	0.2621	0.5271	1	1.72438e+06
IND	India	2019-2020	DHS	jind	0.0079	0.0862	0.1909	0.309	0.406	1	1.50226e+06
IND	India	2019-2020	DHS	fatehabad	0.0094	0.1055	0.1856	0.2621	0.4374	1	1.09895e+06
IND	India	2019-2020	DHS	sirsa	0.0192	0.1045	0.2217	0.2367	0.4179	1	1.47518e+06
IND	India	2019-2020	DHS	hisar	0.0125	0.0728	0.1417	0.3253	0.4477	1	1.99978e+06
IND	India	2019-2020	DHS	rohtak	0.0162	0.0563	0.136	0.2373	0.5542	1	1.23245e+06
IND	India	2019-2020	DHS	jhajjar	0.0036	0.0433	0.1156	0.2558	0.5816	1	1.09645e+06
IND	India	2019-2020	DHS	mahendragarh	0.0316	0.1167	0.1973	0.3336	0.3208	1	1.05516e+06
IND	India	2019-2020	DHS	rewari	0.0073	0.0653	0.1484	0.3287	0.4503	1	1.17532e+06
IND	India	2019-2020	DHS	gurgaon	0.0101	0.0501	0.116	0.1876	0.6362	1	2.10723e+06
IND	India	2019-2020	DHS	mewat	0.1429	0.2972	0.2301	0.1973	0.1324	1	1211947
IND	India	2019-2020	DHS	faridabad	0.0035	0.0467	0.1193	0.2302	0.6003	1	2.16683e+06
IND	India	2019-2020	DHS	palwal	0.0487	0.146	0.2047	0.2968	0.3038	1	1.01426e+06
IND	India	2019-2020	DHS	ganganagar	0.0613	0.1598	0.212	0.22	0.3469	1	2.06889e+06
IND	India	2019-2020	DHS	hanumangarh	0.0535	0.1586	0.2527	0.2734	0.2617	1	2.22686e+06
IND	India	2019-2020	DHS	bikaner	0.084	0.1595	0.1941	0.2238	0.3386	1	3.14121e+06
IND	India	2019-2020	DHS	churu	0.0877	0.2156	0.242	0.2553	0.1993	1	1.94412e+06
IND	India	2019-2020	DHS	jhunjhunun	0.0221	0.1443	0.254	0.3137	0.266	1	2.44913e+06
IND	India	2019-2020	DHS	alwar	0.1116	0.2169	0.2068	0.2458	0.2189	1	4.18483e+06
IND	India	2019-2020	DHS	bharatpur	0.1607	0.2733	0.2845	0.1838	0.0977	1	2.92494e+06
IND	India	2019-2020	DHS	dhaulpur	0.2345	0.2891	0.2327	0.1347	0.109	1	1.3789e+06
IND	India	2019-2020	DHS	karauli	0.2154	0.3489	0.23	0.1325	0.0731	1	1.61212e+06
IND	India	2019-2020	DHS	sawai madhopur	0.173	0.3061	0.2449	0.1778	0.0983	1	1.63261e+06
IND	India	2019-2020	DHS	dausa	0.1258	0.3103	0.2485	0.2254	0.0901	1	1.79998e+06
IND	India	2019-2020	DHS	jaipur	0.0296	0.1346	0.2339	0.2347	0.3672	1	7.62275e+06
IND	India	2019-2020	DHS	sikar	0.0381	0.1592	0.2132	0.2998	0.2897	1	3.0689e+06
IND	India	2019-2020	DHS	nagaur	0.0453	0.1745	0.2227	0.3308	0.2267	1	3.79478e+06
IND	India	2019-2020	DHS	jodhpur	0.078	0.1755	0.2074	0.2563	0.2828	1	4.21669e+06
IND	India	2019-2020	DHS	jaisalmer	0.1582	0.207	0.3031	0.2368	0.0948	1	757584
IND	India	2019-2020	DHS	barmer	0.1336	0.2787	0.3089	0.1891	0.0897	1	2.95263e+06
IND	India	2019-2020	DHS	jalor	0.1186	0.2298	0.337	0.2012	0.1134	1	2.08932e+06
IND	India	2019-2020	DHS	sirohi	0.2584	0.1854	0.1971	0.1959	0.1632	1	1.19171e+06
IND	India	2019-2020	DHS	pali	0.0285	0.133	0.2681	0.3136	0.2568	1	2.33927e+06
IND	India	2019-2020	DHS	ajmer	0.0269	0.1511	0.2506	0.2386	0.3328	1	2.93169e+06
IND	India	2019-2020	DHS	tonk	0.1723	0.2961	0.2182	0.2091	0.1044	1	1.63349e+06
IND	India	2019-2020	DHS	bundi	0.238	0.2495	0.2067	0.1427	0.163	1	1.29444e+06
IND	India	2019-2020	DHS	bhilwara	0.1241	0.2722	0.2939	0.154	0.1559	1	2.75078e+06
IND	India	2019-2020	DHS	rajsamand	0.1147	0.232	0.2351	0.24	0.1782	1	1.37784e+06
IND	India	2019-2020	DHS	dungarpur	0.3067	0.3375	0.1587	0.1165	0.0806	1	1.58745e+06
IND	India	2019-2020	DHS	banswara	0.573	0.1474	0.0975	0.0856	0.0966	1	1.95361e+06
IND	India	2019-2020	DHS	chittaurgarh	0.1846	0.2223	0.2176	0.2102	0.1653	1	2.0075e+06
IND	India	2019-2020	DHS	kota	0.0472	0.1144	0.1594	0.2487	0.4302	1	2.21835e+06
IND	India	2019-2020	DHS	baran	0.2278	0.2288	0.207	0.1763	0.1602	1	1.40086e+06
IND	India	2019-2020	DHS	jhalawar	0.256	0.2993	0.1907	0.1426	0.1113	1	1.60623e+06
IND	India	2019-2020	DHS	udaipur	0.2559	0.2374	0.1642	0.1357	0.2067	1	3.32205e+06
IND	India	2019-2020	DHS	pratapgarh	0.5546	0.1621	0.105	0.0936	0.0846	1	1.02419e+06
IND	India	2019-2020	DHS	saharanpur	0.0591	0.156	0.2083	0.242	0.3346	1	3.94742e+06
IND	India	2019-2020	DHS	bijnor	0.0802	0.1893	0.2278	0.2378	0.265	1	4.22246e+06
IND	India	2019-2020	DHS	rampur	0.0925	0.2241	0.2823	0.2024	0.1987	1	2.67787e+06
IND	India	2019-2020	DHS	jyotiba phule nagar	0.0966	0.1951	0.2237	0.2339	0.2506	1	1.91525e+06
IND	India	2019-2020	DHS	meerut	0.02	0.0939	0.1511	0.2503	0.4846	1	3.93895e+06
IND	India	2019-2020	DHS	baghpat	0.0415	0.1348	0.1955	0.2834	0.3448	1	1.49208e+06
IND	India	2019-2020	DHS	gautam buddha nagar	0.0083	0.0631	0.143	0.2551	0.5305	1	1.88472e+06
IND	India	2019-2020	DHS	bulandshahr	0.0586	0.1777	0.2276	0.2251	0.3111	1	3.93235e+06
IND	India	2019-2020	DHS	aligarh	0.1122	0.1959	0.1751	0.2511	0.2657	1	4.08579e+06
IND	India	2019-2020	DHS	mahamaya nagar	0.1886	0.2468	0.2211	0.1901	0.1534	1	1.8888e+06
IND	India	2019-2020	DHS	mathura	0.0803	0.1898	0.2491	0.2716	0.2092	1	2.90349e+06
IND	India	2019-2020	DHS	agra	0.0703	0.1181	0.2099	0.274	0.3277	1	5.71359e+06
IND	India	2019-2020	DHS	firozabad	0.1322	0.2337	0.2253	0.2083	0.2006	1	2.15042e+06
IND	India	2019-2020	DHS	mainpuri	0.2286	0.2839	0.2029	0.135	0.1495	1	2.08893e+06
IND	India	2019-2020	DHS	bareilly	0.106	0.2154	0.2122	0.209	0.2574	1	5.05741e+06
IND	India	2019-2020	DHS	pilibhit	0.2246	0.301	0.1874	0.1488	0.1383	1	2.3134e+06
IND	India	2019-2020	DHS	shahjahanpur	0.2433	0.2759	0.1851	0.1251	0.1705	1	3.45851e+06
IND	India	2019-2020	DHS	kheri	0.4627	0.2484	0.1406	0.0856	0.0628	1	4.59701e+06
IND	India	2019-2020	DHS	sitapur	0.5473	0.2122	0.1042	0.0869	0.0495	1	5.09094e+06
IND	India	2019-2020	DHS	hardoi	0.4737	0.2734	0.1366	0.0741	0.0422	1	4.66872e+06
IND	India	2019-2020	DHS	unnao	0.3666	0.2496	0.1474	0.119	0.1173	1	3.56493e+06
IND	India	2019-2020	DHS	lucknow	0.1016	0.149	0.1323	0.2195	0.3976	1	5.26296e+06
IND	India	2019-2020	DHS	farrukhabad	0.1945	0.2764	0.2066	0.1667	0.1558	1	2.1463e+06
IND	India	2019-2020	DHS	kannauj	0.3408	0.2768	0.1892	0.1135	0.0798	1	1.87627e+06
IND	India	2019-2020	DHS	etawah	0.1188	0.2419	0.2297	0.1735	0.2362	1	1.88967e+06
IND	India	2019-2020	DHS	auraiya	0.3119	0.2779	0.2008	0.1297	0.0796	1	1.47643e+06
IND	India	2019-2020	DHS	kanpur dehat	0.321	0.3019	0.1983	0.133	0.0457	1	1.30259e+06
IND	India	2019-2020	DHS	kanpur nagar	0.1467	0.1397	0.1643	0.2101	0.3391	1	5.99612e+06
IND	India	2019-2020	DHS	jalaun	0.2936	0.2406	0.1998	0.1472	0.1188	1	1.91319e+06
IND	India	2019-2020	DHS	jhansi	0.2126	0.2135	0.1641	0.2024	0.2075	1	2.30414e+06
IND	India	2019-2020	DHS	lalitpur	0.4159	0.2612	0.1619	0.1162	0.0449	1	1.39858e+06
IND	India	2019-2020	DHS	hamirpur	0.319	0.288	0.1778	0.1371	0.0781	1	514414
IND	India	2019-2020	DHS	mahoba	0.3064	0.3043	0.1692	0.1311	0.089	1	1.00822e+06
IND	India	2019-2020	DHS	banda	0.5159	0.2513	0.0932	0.0714	0.0683	1	2.06029e+06
IND	India	2019-2020	DHS	chitrakoot	0.5102	0.2291	0.1255	0.0771	0.0581	1	1.12957e+06
IND	India	2019-2020	DHS	fatehpur	0.4379	0.2421	0.1416	0.1001	0.0783	1	2.99452e+06
IND	India	2019-2020	DHS	pratapgarh	0.2569	0.3159	0.2072	0.1419	0.0782	1	1.02419e+06
IND	India	2019-2020	DHS	kaushambi	0.4708	0.227	0.1366	0.1024	0.0632	1	1.30162e+06
IND	India	2019-2020	DHS	allahabad	0.3227	0.2074	0.1634	0.1406	0.1658	1	7.31584e+06
IND	India	2019-2020	DHS	bara banki	0.3995	0.2701	0.1679	0.112	0.0505	1	3.28857e+06
IND	India	2019-2020	DHS	faizabad	0.268	0.2546	0.1953	0.1555	0.1267	1	3.28151e+06
IND	India	2019-2020	DHS	ambedkar nagar	0.3412	0.3129	0.1832	0.1121	0.0506	1	2.74448e+06
IND	India	2019-2020	DHS	bahraich	0.5903	0.2194	0.0913	0.0624	0.0366	1	4.32666e+06
IND	India	2019-2020	DHS	shrawasti	0.5251	0.2795	0.1085	0.0599	0.027	1	908381
IND	India	2019-2020	DHS	balrampur	0.4156	0.2582	0.1838	0.1128	0.0296	1	847183
IND	India	2019-2020	DHS	gonda	0.2885	0.3139	0.1947	0.1445	0.0583	1	3.94873e+06
IND	India	2019-2020	DHS	siddharthnagar	0.2634	0.3648	0.2217	0.0981	0.0521	1	2.41144e+06
IND	India	2019-2020	DHS	basti	0.213	0.3307	0.2286	0.1432	0.0845	1	3.12236e+06
IND	India	2019-2020	DHS	sant kabir nagar	0.2796	0.3498	0.1934	0.1177	0.0594	1	2.16616e+06
IND	India	2019-2020	DHS	mahrajganj	0.209	0.3169	0.2824	0.1499	0.0419	1	2.70254e+06
IND	India	2019-2020	DHS	gorakhpur	0.1728	0.2797	0.2279	0.1937	0.1259	1	5.41363e+06
IND	India	2019-2020	DHS	kushinagar	0.264	0.3018	0.2064	0.1365	0.0913	1	4.02242e+06
IND	India	2019-2020	DHS	deoria	0.1273	0.3042	0.2861	0.1634	0.1189	1	3.55462e+06
IND	India	2019-2020	DHS	azamgarh	0.2448	0.3073	0.1905	0.1358	0.1216	1	5.71074e+06
IND	India	2019-2020	DHS	mau	0.207	0.28	0.2284	0.1468	0.1379	1	2.06279e+06
IND	India	2019-2020	DHS	ballia	0.2605	0.2719	0.2088	0.165	0.0937	1	3.6384e+06
IND	India	2019-2020	DHS	jaunpur	0.1412	0.3574	0.2359	0.1757	0.0898	1	5.15678e+06
IND	India	2019-2020	DHS	ghazipur	0.2964	0.3	0.1942	0.1297	0.0797	1	4.14445e+06
IND	India	2019-2020	DHS	chandauli	0.312	0.2166	0.1708	0.1471	0.1534	1	2.2064e+06
IND	India	2019-2020	DHS	varanasi	0.1247	0.1938	0.1916	0.2037	0.2861	1	4.19273e+06
IND	India	2019-2020	DHS	sant ravidas nagar (bhadohi)	0.2301	0.2804	0.2229	0.1682	0.0984	1	1.77214e+06
IND	India	2019-2020	DHS	mirzapur	0.2914	0.243	0.1551	0.1652	0.1452	1	2.84198e+06
IND	India	2019-2020	DHS	sonbhadra	0.5703	0.1765	0.0766	0.1014	0.0752	1	2.10363e+06
IND	India	2019-2020	DHS	etah	0.2862	0.2752	0.1828	0.1038	0.152	1	2.10006e+06
IND	India	2019-2020	DHS	kanshiram nagar	0.2559	0.2788	0.2069	0.1429	0.1155	1	1.57449e+06
IND	India	2019-2020	DHS	pashchim champaran	0.5199	0.2632	0.1096	0.0759	0.0313	1	4.48191e+06
IND	India	2019-2020	DHS	purba champaran	0.4416	0.282	0.1491	0.1017	0.0256	1	5.80015e+06
IND	India	2019-2020	DHS	sheohar	0.4891	0.3049	0.1231	0.0615	0.0214	1	547358
IND	India	2019-2020	DHS	sitamarhi	0.4848	0.3019	0.1268	0.0723	0.0141	1	4.06856e+06
IND	India	2019-2020	DHS	madhubani	0.5139	0.2688	0.1391	0.0618	0.0164	1	5.07099e+06
IND	India	2019-2020	DHS	supaul	0.6961	0.2232	0.0483	0.0192	0.0132	1	2.5486e+06
IND	India	2019-2020	DHS	araria	0.6703	0.1954	0.0828	0.0424	0.0091	1	3.17188e+06
IND	India	2019-2020	DHS	kishanganj	0.6041	0.2244	0.1015	0.0555	0.0144	1	1.93212e+06
IND	India	2019-2020	DHS	purnia	0.6385	0.1847	0.0889	0.0569	0.031	1	3.73157e+06
IND	India	2019-2020	DHS	katihar	0.5986	0.2465	0.0877	0.0463	0.0209	1	3.51043e+06
IND	India	2019-2020	DHS	madhepura	0.7256	0.1717	0.0659	0.0259	0.011	1	2.28193e+06
IND	India	2019-2020	DHS	saharsa	0.633	0.2139	0.0797	0.0434	0.0301	1	2.17959e+06
IND	India	2019-2020	DHS	darbhanga	0.4761	0.2537	0.1355	0.1045	0.0302	1	4.50047e+06
IND	India	2019-2020	DHS	muzaffarpur	0.4313	0.2558	0.1358	0.0932	0.084	1	5.47469e+06
IND	India	2019-2020	DHS	gopalganj	0.2836	0.3502	0.227	0.0905	0.0487	1	2.92013e+06
IND	India	2019-2020	DHS	siwan	0.2693	0.292	0.2128	0.1344	0.0915	1	3.78884e+06
IND	India	2019-2020	DHS	saran	0.3349	0.3072	0.2141	0.1132	0.0305	1	4.47207e+06
IND	India	2019-2020	DHS	vaishali	0.3701	0.3022	0.1936	0.0952	0.0389	1	4.00347e+06
IND	India	2019-2020	DHS	samastipur	0.5351	0.2916	0.1003	0.0521	0.0209	1	4.79507e+06
IND	India	2019-2020	DHS	begusarai	0.3904	0.3066	0.1857	0.0997	0.0176	1	3.38151e+06
IND	India	2019-2020	DHS	khagaria	0.5056	0.2511	0.1174	0.0891	0.0369	1	1.87064e+06
IND	India	2019-2020	DHS	bhagalpur	0.3184	0.2158	0.2107	0.152	0.1031	1	3.43058e+06
IND	India	2019-2020	DHS	banka	0.4966	0.2658	0.1374	0.0677	0.0325	1	2.34582e+06
IND	India	2019-2020	DHS	munger	0.2389	0.2422	0.191	0.2175	0.1103	1	1.61638e+06
IND	India	2019-2020	DHS	lakhisarai	0.362	0.2612	0.171	0.1475	0.0583	1	1.05925e+06
IND	India	2019-2020	DHS	sheikhpura	0.3248	0.2814	0.1957	0.1537	0.0444	1	797397
IND	India	2019-2020	DHS	nalanda	0.2631	0.2925	0.2439	0.1432	0.0572	1	3.27501e+06
IND	India	2019-2020	DHS	patna	0.2044	0.1871	0.1858	0.1961	0.2266	1	6.61008e+06
IND	India	2019-2020	DHS	bhojpur	0.2651	0.2779	0.1931	0.1576	0.1063	1	3.08558e+06
IND	India	2019-2020	DHS	buxar	0.2495	0.285	0.2478	0.1472	0.0705	1	1.96983e+06
IND	India	2019-2020	DHS	kaimur (bhabua)	0.3814	0.3193	0.1532	0.1083	0.0378	1	1.87742e+06
IND	India	2019-2020	DHS	rohtas	0.2124	0.2699	0.2528	0.1793	0.0856	1	3.3729e+06
IND	India	2019-2020	DHS	aurangabad	0.3238	0.2838	0.1755	0.1539	0.063	1	2.8846e+06
IND	India	2019-2020	DHS	gaya	0.4086	0.2629	0.145	0.1329	0.0506	1	5.00851e+06
IND	India	2019-2020	DHS	nawada	0.3435	0.2544	0.1674	0.1384	0.0964	1	2.51613e+06
IND	India	2019-2020	DHS	jamui	0.5109	0.2334	0.1168	0.0969	0.0421	1	1.97383e+06
IND	India	2019-2020	DHS	jehanabad	0.3807	0.2615	0.1965	0.1115	0.0499	1	1.2775e+06
IND	India	2019-2020	DHS	arwal	0.4177	0.2832	0.1608	0.1202	0.018	1	815113
IND	India	2019-2020	DHS	north district	0.039	0.2903	0.4017	0.1926	0.0764	1	2.67743e+06
IND	India	2019-2020	DHS	west district	0.0488	0.3152	0.394	0.218	0.024	1	2.63873e+06
IND	India	2019-2020	DHS	south district	0.0372	0.2251	0.3625	0.2788	0.0964	1	1.14054e+06
IND	India	2019-2020	DHS	east district	0.0126	0.1164	0.3176	0.3683	0.1851	1	1.04162e+06
IND	India	2019-2020	DHS	tawang	0.0145	0.1641	0.474	0.3255	0.0219	1	56518
IND	India	2019-2020	DHS	west kameng	0.015	0.1335	0.4378	0.3434	0.0703	1	87625.5
IND	India	2019-2020	DHS	east kameng	0.3035	0.3446	0.2116	0.1164	0.0239	1	55710.5
IND	India	2019-2020	DHS	papum pare	0.0862	0.2285	0.2436	0.2838	0.1579	1	213150
IND	India	2019-2020	DHS	upper subansiri	0.513	0.2915	0.1267	0.0568	0.0119	1	93398.2
IND	India	2019-2020	DHS	upper siang	0.2716	0.3669	0.2433	0.0991	0.0191	1	38309.4
IND	India	2019-2020	DHS	changlang	0.2767	0.3715	0.2435	0.0893	0.0189	1	169889
IND	India	2019-2020	DHS	lower subansiri	0.1178	0.3521	0.2844	0.1688	0.0769	1	57017.1
IND	India	2019-2020	DHS	dibang valley	0.1768	0.3951	0.2848	0.1235	0.0198	1	13780.7
IND	India	2019-2020	DHS	lower dibang valley	0.2016	0.2442	0.2675	0.21	0.0767	1	60681.1
IND	India	2019-2020	DHS	anjaw	0.3266	0.4947	0.1306	0.0448	0.0033	1	37829.7
IND	India	2019-2020	DHS	mon	0.5683	0.3088	0.0867	0.0308	0.0054	1	278288
IND	India	2019-2020	DHS	mokokchung	0.1412	0.3252	0.2911	0.1959	0.0467	1	220895
IND	India	2019-2020	DHS	zunheboto	0.3256	0.4312	0.1864	0.054	0.0028	1	157816
IND	India	2019-2020	DHS	wokha	0.2062	0.3298	0.2558	0.1747	0.0335	1	183062
IND	India	2019-2020	DHS	dimapur	0.0358	0.1708	0.2727	0.301	0.2198	1	403343
IND	India	2019-2020	DHS	phek	0.4226	0.3531	0.1675	0.0452	0.0115	1	187015
IND	India	2019-2020	DHS	tuensang	0.457	0.357	0.1306	0.037	0.0184	1	124078
IND	India	2019-2020	DHS	longleng	0.5221	0.351	0.0975	0.0263	0.0031	1	70045.4
IND	India	2019-2020	DHS	kiphire	0.5585	0.2848	0.1148	0.0368	0.0051	1	96462.7
IND	India	2019-2020	DHS	kohima	0.1244	0.2182	0.2974	0.2651	0.0949	1	309647
IND	India	2019-2020	DHS	peren	0.3373	0.3193	0.1919	0.1298	0.0218	1	122008
IND	India	2019-2020	DHS	senapati	0.291	0.404	0.2005	0.0761	0.0284	1	179439
IND	India	2019-2020	DHS	tamenglong	0.4975	0.3143	0.1363	0.0473	0.0046	1	126603
IND	India	2019-2020	DHS	churachandpur	0.248	0.3265	0.2128	0.1484	0.0643	1	228021
IND	India	2019-2020	DHS	bishnupur	0.21	0.3589	0.2619	0.1278	0.0414	1	269405
IND	India	2019-2020	DHS	thoubal	0.1479	0.4304	0.2574	0.1298	0.0346	1	225451
IND	India	2019-2020	DHS	imphal west	0.0677	0.235	0.2406	0.2905	0.1662	1	606702
IND	India	2019-2020	DHS	imphal east	0.1394	0.2623	0.2825	0.2077	0.1081	1	444058
IND	India	2019-2020	DHS	ukhrul	0.455	0.3846	0.12	0.038	0.0024	1	131514
IND	India	2019-2020	DHS	chandel	0.2152	0.3711	0.2563	0.1345	0.023	1	90601.3
IND	India	2019-2020	DHS	mamit	0.1372	0.2097	0.2873	0.2955	0.0703	1	97973
IND	India	2019-2020	DHS	kolasib	0.0377	0.1443	0.3094	0.3301	0.1784	1	108625
IND	India	2019-2020	DHS	aizawl	0.0182	0.0464	0.1541	0.3289	0.4523	1	457119
IND	India	2019-2020	DHS	champhai	0.0259	0.1615	0.4283	0.2765	0.1078	1	103556
IND	India	2019-2020	DHS	serchhip	0.0183	0.1437	0.3464	0.3635	0.1281	1	63688.5
IND	India	2019-2020	DHS	lunglei	0.0612	0.1845	0.3131	0.2998	0.1413	1	138290
IND	India	2019-2020	DHS	lawngtlai	0.2943	0.2376	0.2061	0.1911	0.0709	1	147897
IND	India	2019-2020	DHS	saiha	0.0599	0.2333	0.3286	0.2682	0.11	1	47185.5
IND	India	2019-2020	DHS	dhalai	0.4999	0.2833	0.1645	0.0495	0.0028	1	434093
IND	India	2019-2020	DHS	south garo hills	0.2676	0.4642	0.222	0.0451	0.0012	1	172378
IND	India	2019-2020	DHS	ribhoi	0.3527	0.3859	0.1937	0.0507	0.017	1	306815
IND	India	2019-2020	DHS	east khasi hills	0.1991	0.331	0.1998	0.1675	0.1027	1	923873
IND	India	2019-2020	DHS	kokrajhar	0.3909	0.3009	0.1898	0.0938	0.0247	1	1.10741e+06
IND	India	2019-2020	DHS	goalpara	0.4165	0.3328	0.1541	0.0735	0.023	1	1.19026e+06
IND	India	2019-2020	DHS	barpeta	0.4225	0.3258	0.1366	0.0988	0.0163	1	1.52286e+06
IND	India	2019-2020	DHS	morigaon	0.4454	0.3413	0.1283	0.0644	0.0206	1	1.10146e+06
IND	India	2019-2020	DHS	lakhimpur	0.3251	0.3917	0.2065	0.0507	0.026	1	1.17483e+06
IND	India	2019-2020	DHS	dhemaji	0.5099	0.3097	0.1166	0.0471	0.0166	1	804783
IND	India	2019-2020	DHS	tinsukia	0.3402	0.306	0.1719	0.0961	0.0857	1	1.50228e+06
IND	India	2019-2020	DHS	dibrugarh	0.3064	0.2815	0.1622	0.1501	0.0999	1	1.52947e+06
IND	India	2019-2020	DHS	golaghat	0.3875	0.3516	0.1616	0.0752	0.0241	1	1.2181e+06
IND	India	2019-2020	DHS	dima hasao	0.3023	0.3051	0.2607	0.1144	0.0175	1	244306
IND	India	2019-2020	DHS	cachar	0.472	0.2684	0.1515	0.0723	0.0358	1	1.99405e+06
IND	India	2019-2020	DHS	karimganj	0.4586	0.3253	0.1419	0.0662	0.008	1	1.38101e+06
IND	India	2019-2020	DHS	hailakandi	0.5037	0.2934	0.1267	0.0697	0.0066	1	748425
IND	India	2019-2020	DHS	bongaigaon	0.3367	0.3141	0.1994	0.1143	0.0355	1	765186
IND	India	2019-2020	DHS	chirang	0.4163	0.353	0.1652	0.0568	0.0087	1	807430
IND	India	2019-2020	DHS	kamrup	0.2786	0.3116	0.2161	0.1357	0.058	1	1.87e+06
IND	India	2019-2020	DHS	kamrup metropolitan	0.0752	0.1507	0.2223	0.3243	0.2274	1	1.17431e+06
IND	India	2019-2020	DHS	nalbari	0.2977	0.3742	0.1938	0.1078	0.0265	1	1.06582e+06
IND	India	2019-2020	DHS	baksa	0.4086	0.4006	0.1259	0.0541	0.0108	1	1.43568e+06
IND	India	2019-2020	DHS	darrang	0.4529	0.3159	0.1281	0.08	0.0231	1	1.00763e+06
IND	India	2019-2020	DHS	udalguri	0.4675	0.3149	0.151	0.0514	0.0152	1	1.01786e+06
IND	India	2019-2020	DHS	darjiling	0.119	0.2914	0.3007	0.2087	0.0802	1	1.79406e+06
IND	India	2019-2020	DHS	jalpaiguri	0.2827	0.3112	0.2143	0.1367	0.055	1	2.57274e+06
IND	India	2019-2020	DHS	koch bihar	0.3673	0.4307	0.1513	0.0369	0.0137	1	3.20669e+06
IND	India	2019-2020	DHS	uttar dinajpur	0.4681	0.2943	0.1234	0.0792	0.035	1	3.211e+06
IND	India	2019-2020	DHS	dakshin dinajpur	0.4324	0.3182	0.1105	0.0925	0.0463	1	2.00932e+06
IND	India	2019-2020	DHS	maldah	0.3477	0.3462	0.1696	0.1017	0.0348	1	4.53469e+06
IND	India	2019-2020	DHS	murshidabad	0.3812	0.3329	0.191	0.0841	0.0108	1	8.03006e+06
IND	India	2019-2020	DHS	birbhum	0.4825	0.2253	0.1432	0.0921	0.0568	1	4.03658e+06
IND	India	2019-2020	DHS	nadia	0.3016	0.3125	0.1872	0.1384	0.0603	1	5.82999e+06
IND	India	2019-2020	DHS	north twenty four parganas	0.1388	0.2038	0.2788	0.2134	0.1652	1	1.13032e+07
IND	India	2019-2020	DHS	hugli	0.2202	0.2436	0.2319	0.2117	0.0926	1	6.29125e+06
IND	India	2019-2020	DHS	bankura	0.5421	0.2185	0.141	0.0778	0.0207	1	4.12833e+06
IND	India	2019-2020	DHS	puruliya	0.6005	0.1714	0.1127	0.0882	0.0272	1	3.33864e+06
IND	India	2019-2020	DHS	haora	0.1419	0.2038	0.2643	0.2265	0.1635	1	5.55016e+06
IND	India	2019-2020	DHS	kolkata	0.026	0.091	0.2325	0.3546	0.2959	1	4.96887e+06
IND	India	2019-2020	DHS	south twenty four parganas	0.3014	0.3143	0.213	0.1263	0.0449	1	9.69814e+06
IND	India	2019-2020	DHS	paschim medinipur	0.578	0.2151	0.0935	0.0861	0.0273	1	5.41284e+06
IND	India	2019-2020	DHS	purba medinipur	0.4567	0.335	0.1399	0.0523	0.0161	1	5.78559e+06
IND	India	2019-2020	DHS	garhwa	0.6145	0.2137	0.0786	0.0474	0.0458	1	1.52083e+06
IND	India	2019-2020	DHS	chatra	0.5905	0.2109	0.1202	0.0551	0.0232	1	1.18576e+06
IND	India	2019-2020	DHS	kodarma	0.26	0.3416	0.2255	0.132	0.0409	1	892088
IND	India	2019-2020	DHS	giridih	0.3871	0.2818	0.1947	0.1093	0.0271	1	2.79737e+06
IND	India	2019-2020	DHS	deoghar	0.5322	0.2745	0.1156	0.0411	0.0366	1	1.69367e+06
IND	India	2019-2020	DHS	godda	0.5331	0.2571	0.1252	0.0638	0.0209	1	1.47567e+06
IND	India	2019-2020	DHS	sahibganj	0.626	0.2132	0.0929	0.0443	0.0236	1	1.32014e+06
IND	India	2019-2020	DHS	pakur	0.6387	0.2435	0.0843	0.0191	0.0144	1	1.0496e+06
IND	India	2019-2020	DHS	dhanbad	0.1902	0.2553	0.2144	0.2132	0.1269	1	3.10562e+06
IND	India	2019-2020	DHS	bokaro	0.2367	0.2205	0.2051	0.193	0.1448	1	2.31102e+06
IND	India	2019-2020	DHS	lohardaga	0.5164	0.2506	0.1274	0.0606	0.045	1	532473
IND	India	2019-2020	DHS	purbi singhbhum	0.3015	0.1476	0.1092	0.1808	0.261	1	3.65013e+06
IND	India	2019-2020	DHS	palamu	0.5398	0.2264	0.111	0.081	0.0419	1	2.19152e+06
IND	India	2019-2020	DHS	latehar	0.7383	0.1682	0.0518	0.0225	0.0192	1	833669
IND	India	2019-2020	DHS	hazaribagh	0.2691	0.2932	0.2499	0.1267	0.0611	1	1.19594e+06
IND	India	2019-2020	DHS	ramgarh	0.2438	0.2725	0.2492	0.1596	0.0748	1	729157
IND	India	2019-2020	DHS	dumka	0.6808	0.1451	0.0886	0.0482	0.0373	1	1.50979e+06
IND	India	2019-2020	DHS	jamtara	0.5893	0.2124	0.0909	0.0626	0.0448	1	1.49056e+06
IND	India	2019-2020	DHS	ranchi	0.2646	0.1886	0.2016	0.1828	0.1624	1	2.64562e+06
IND	India	2019-2020	DHS	khunti	0.7208	0.1667	0.0606	0.0351	0.0168	1	683229
IND	India	2019-2020	DHS	gumla	0.7315	0.1595	0.0604	0.0336	0.015	1	1.17536e+06
IND	India	2019-2020	DHS	simdega	0.7605	0.1239	0.0592	0.0341	0.0222	1	683375
IND	India	2019-2020	DHS	pashchimi singhbhum	0.7955	0.1133	0.0451	0.0287	0.0173	1	1.71424e+06
IND	India	2019-2020	DHS	saraikela-kharsawan	0.5044	0.1963	0.1477	0.1027	0.0489	1	1.26849e+06
IND	India	2019-2020	DHS	bargarh	0.3438	0.2883	0.2006	0.1151	0.0522	1	1.68349e+06
IND	India	2019-2020	DHS	jharsuguda	0.2571	0.2334	0.189	0.1754	0.1452	1	661614
IND	India	2019-2020	DHS	sambalpur	0.3706	0.2498	0.1326	0.1341	0.1129	1	1.19186e+06
IND	India	2019-2020	DHS	debagarh	0.5119	0.2421	0.1389	0.064	0.043	1	352802
IND	India	2019-2020	DHS	sundargarh	0.3818	0.2086	0.1163	0.1349	0.1583	1	2.38395e+06
IND	India	2019-2020	DHS	kendujhar	0.5125	0.2003	0.1382	0.0816	0.0674	1	2.07188e+06
IND	India	2019-2020	DHS	mayurbhanj	0.694	0.1538	0.0723	0.0389	0.0411	1	2.87088e+06
IND	India	2019-2020	DHS	baleshwar	0.3535	0.2831	0.198	0.1123	0.0531	1	2.66102e+06
IND	India	2019-2020	DHS	bhadrak	0.3836	0.2744	0.1906	0.095	0.0565	1	1.69303e+06
IND	India	2019-2020	DHS	kendrapara	0.2848	0.2852	0.2467	0.1328	0.0505	1	1.6077e+06
IND	India	2019-2020	DHS	jagatsinghapur	0.1778	0.3099	0.2621	0.1743	0.0758	1	1.30018e+06
IND	India	2019-2020	DHS	cuttack	0.1706	0.2471	0.2294	0.1979	0.155	1	2.91487e+06
IND	India	2019-2020	DHS	jajapur	0.2995	0.2918	0.218	0.13	0.0608	1	2.07527e+06
IND	India	2019-2020	DHS	dhenkanal	0.37	0.2455	0.2178	0.1226	0.0442	1	1.3621e+06
IND	India	2019-2020	DHS	anugul	0.2963	0.2851	0.2087	0.138	0.072	1	1.46906e+06
IND	India	2019-2020	DHS	nayagarh	0.2421	0.309	0.2423	0.1384	0.0681	1	1.10798e+06
IND	India	2019-2020	DHS	khordha	0.0971	0.207	0.2138	0.1937	0.2885	1	2.63448e+06
IND	India	2019-2020	DHS	puri	0.1745	0.252	0.2642	0.195	0.1143	1	1.97046e+06
IND	India	2019-2020	DHS	ganjam	0.1216	0.232	0.2822	0.2227	0.1416	1	4.02594e+06
IND	India	2019-2020	DHS	gajapati	0.4304	0.2887	0.1638	0.0853	0.0317	1	635289
IND	India	2019-2020	DHS	kandhamal	0.4766	0.3175	0.1081	0.0575	0.0404	1	837437
IND	India	2019-2020	DHS	baudh	0.4144	0.2577	0.1756	0.1241	0.0282	1	502705
IND	India	2019-2020	DHS	subarnapur	0.2521	0.3142	0.213	0.1679	0.0528	1	730627
IND	India	2019-2020	DHS	balangir	0.3242	0.3137	0.1979	0.1127	0.0515	1	1.88324e+06
IND	India	2019-2020	DHS	nuapada	0.4756	0.3052	0.1214	0.0606	0.0372	1	705422
IND	India	2019-2020	DHS	kalahandi	0.43	0.3238	0.135	0.0807	0.0305	1	1.79594e+06
IND	India	2019-2020	DHS	rayagada	0.5137	0.2272	0.1176	0.0799	0.0617	1	1.09012e+06
IND	India	2019-2020	DHS	nabarangapur	0.6601	0.2092	0.0681	0.0413	0.0214	1	1.37673e+06
IND	India	2019-2020	DHS	koraput	0.5537	0.2279	0.1134	0.0569	0.0482	1	1.59875e+06
IND	India	2019-2020	DHS	malkangiri	0.6449	0.1682	0.1039	0.0451	0.0379	1	698516
IND	India	2019-2020	DHS	koriya	0.4992	0.1477	0.1019	0.1239	0.1272	1	753699
IND	India	2019-2020	DHS	jashpur	0.6019	0.252	0.069	0.039	0.038	1	971849
IND	India	2019-2020	DHS	raigarh	0.3019	0.2727	0.1945	0.1484	0.0826	1	1.7061e+06
IND	India	2019-2020	DHS	korba	0.3284	0.2106	0.1582	0.1821	0.1206	1	1.37743e+06
IND	India	2019-2020	DHS	janjgir - champa	0.2103	0.3312	0.2216	0.1647	0.0722	1	1.84333e+06
IND	India	2019-2020	DHS	kabeerdham	0.2332	0.2639	0.2389	0.1942	0.0698	1	947635
IND	India	2019-2020	DHS	rajnandgaon	0.1796	0.2701	0.2667	0.1986	0.0851	1	1.77322e+06
IND	India	2019-2020	DHS	mahasamund	0.3015	0.2956	0.1886	0.1358	0.0785	1	1.17441e+06
IND	India	2019-2020	DHS	dhamtari	0.1647	0.2183	0.2666	0.235	0.1154	1	910973
IND	India	2019-2020	DHS	uttar bastar kanker	0.3344	0.3242	0.162	0.1103	0.0691	1	854331
IND	India	2019-2020	DHS	narayanpur	0.648	0.1391	0.0925	0.0863	0.0341	1	208595
IND	India	2019-2020	DHS	bijapur	0.7299	0.122	0.0806	0.0536	0.0138	1	344026
IND	India	2019-2020	DHS	sheopur	0.4307	0.2461	0.1593	0.0973	0.0665	1	787581
IND	India	2019-2020	DHS	morena	0.1855	0.2716	0.2188	0.1929	0.1312	1	2.23918e+06
IND	India	2019-2020	DHS	bhind	0.1677	0.2585	0.2709	0.1734	0.1296	1	1.94386e+06
IND	India	2019-2020	DHS	gwalior	0.0632	0.1078	0.1737	0.2392	0.4161	1	2.32077e+06
IND	India	2019-2020	DHS	datia	0.1926	0.2936	0.2224	0.1544	0.1369	1	907166
IND	India	2019-2020	DHS	shivpuri	0.3155	0.2901	0.1666	0.0955	0.1323	1	1.97999e+06
IND	India	2019-2020	DHS	tikamgarh	0.256	0.2697	0.1916	0.1565	0.1263	1	1.13212e+06
IND	India	2019-2020	DHS	chhatarpur	0.3837	0.206	0.1588	0.1254	0.1261	1	1.99092e+06
IND	India	2019-2020	DHS	panna	0.5103	0.2541	0.1253	0.0676	0.0427	1	1.16106e+06
IND	India	2019-2020	DHS	sagar	0.3345	0.2434	0.1674	0.1433	0.1113	1	2.71127e+06
IND	India	2019-2020	DHS	damoh	0.4455	0.2499	0.1203	0.0938	0.0905	1	1.45456e+06
IND	India	2019-2020	DHS	satna	0.444	0.1652	0.1177	0.123	0.1501	1	2.55095e+06
IND	India	2019-2020	DHS	rewa	0.5825	0.1747	0.0984	0.0944	0.0501	1	1.17532e+06
IND	India	2019-2020	DHS	umaria	0.4873	0.203	0.1085	0.1103	0.091	1	881540
IND	India	2019-2020	DHS	neemuch	0.1167	0.2264	0.2262	0.2498	0.1809	1	947082
IND	India	2019-2020	DHS	mandsaur	0.1788	0.2453	0.2556	0.1856	0.1347	1	1.5444e+06
IND	India	2019-2020	DHS	ratlam	0.2426	0.168	0.1706	0.1863	0.2325	1	1.66627e+06
IND	India	2019-2020	DHS	ujjain	0.1229	0.2097	0.1996	0.2376	0.2301	1	2.27887e+06
IND	India	2019-2020	DHS	dewas	0.1872	0.2378	0.2327	0.1767	0.1656	1	1.78686e+06
IND	India	2019-2020	DHS	dhar	0.3488	0.1726	0.1671	0.1699	0.1417	1	2.11291e+06
IND	India	2019-2020	DHS	indore	0.0347	0.07	0.1836	0.2726	0.4392	1	3.73249e+06
IND	India	2019-2020	DHS	khargone (west nimar)	0.1917	0.1624	0.1807	0.2405	0.2248	1	2.1432e+06
IND	India	2019-2020	DHS	barwani	0.4384	0.1907	0.1312	0.1309	0.1088	1	1.59026e+06
IND	India	2019-2020	DHS	rajgarh	0.3425	0.306	0.1675	0.0944	0.0896	1	1.77323e+06
IND	India	2019-2020	DHS	vidisha	0.284	0.2551	0.1823	0.1551	0.1235	1	1.66847e+06
IND	India	2019-2020	DHS	bhopal	0.0588	0.0899	0.1488	0.2707	0.4319	1	2.70321e+06
IND	India	2019-2020	DHS	sehore	0.2233	0.2776	0.2307	0.1617	0.1067	1	1.50697e+06
IND	India	2019-2020	DHS	raisen	0.2399	0.2949	0.2094	0.1544	0.1012	1	1.52493e+06
IND	India	2019-2020	DHS	betul	0.4087	0.2021	0.141	0.1233	0.1249	1	1.80384e+06
IND	India	2019-2020	DHS	harda	0.1983	0.2054	0.213	0.2025	0.1808	1	650773
IND	India	2019-2020	DHS	hoshangabad	0.2306	0.2341	0.2136	0.1832	0.1385	1	1.41058e+06
IND	India	2019-2020	DHS	katni	0.4234	0.231	0.1311	0.12	0.0944	1	1.14898e+06
IND	India	2019-2020	DHS	jabalpur	0.3646	0.2406	0.2127	0.1188	0.0633	1	3.13496e+06
IND	India	2019-2020	DHS	narsimhapur	0.309	0.2521	0.1552	0.1409	0.1429	1	1.24485e+06
IND	India	2019-2020	DHS	dindori	0.7003	0.1538	0.0732	0.0441	0.0286	1	745662
IND	India	2019-2020	DHS	mandla	0.5201	0.1844	0.1152	0.0758	0.1046	1	1.24994e+06
IND	India	2019-2020	DHS	chhindwara	0.3433	0.1943	0.1541	0.1297	0.1787	1	2.39175e+06
IND	India	2019-2020	DHS	seoni	0.4799	0.2141	0.1249	0.0828	0.0983	1	1.58832e+06
IND	India	2019-2020	DHS	balaghat	0.364	0.3516	0.1778	0.0805	0.026	1	1.93309e+06
IND	India	2019-2020	DHS	guna	0.3573	0.2154	0.1525	0.1558	0.1191	1	1.42121e+06
IND	India	2019-2020	DHS	ashoknagar	0.3806	0.2893	0.146	0.0977	0.0864	1	962891
IND	India	2019-2020	DHS	shahdol	0.52	0.2001	0.1343	0.0816	0.064	1	948435
IND	India	2019-2020	DHS	anuppur	0.5024	0.2127	0.1364	0.0979	0.0506	1	986893
IND	India	2019-2020	DHS	sidhi	0.5506	0.2204	0.0812	0.0805	0.0673	1	1.06079e+06
IND	India	2019-2020	DHS	singrauli	0.5131	0.1672	0.1269	0.1124	0.0804	1	1.5955e+06
IND	India	2019-2020	DHS	jhabua	0.6225	0.1963	0.0665	0.0672	0.0476	1	1.13801e+06
IND	India	2019-2020	DHS	alirajpur	0.5448	0.2842	0.0677	0.0374	0.066	1	867255
IND	India	2019-2020	DHS	khandwa (east nimar)	0.2268	0.2415	0.2165	0.1992	0.116	1	1.50033e+06
IND	India	2019-2020	DHS	burhanpur	0.1959	0.1927	0.2493	0.2288	0.1333	1	865770
IND	India	2019-2020	DHS	kachchh	0.0358	0.1443	0.2385	0.316	0.2654	1	2.37429e+06
IND	India	2019-2020	DHS	banas kantha	0.2697	0.2527	0.2144	0.1805	0.0827	1	3.54682e+06
IND	India	2019-2020	DHS	patan	0.101	0.25	0.2635	0.2456	0.1399	1	1.38299e+06
IND	India	2019-2020	DHS	mahesana	0.0965	0.2392	0.2521	0.2593	0.1529	1	2.26066e+06
IND	India	2019-2020	DHS	gandhinagar	0.0445	0.1389	0.208	0.2639	0.3447	1	1.84288e+06
IND	India	2019-2020	DHS	porbandar	0.0132	0.0901	0.2339	0.3035	0.3593	1	656444
IND	India	2019-2020	DHS	amreli	0.0542	0.1664	0.2487	0.3415	0.1891	1	1.74398e+06
IND	India	2019-2020	DHS	anand	0.0965	0.207	0.2205	0.2738	0.2021	1	2.37964e+06
IND	India	2019-2020	DHS	dohad	0.5626	0.2542	0.0851	0.0544	0.0436	1	1.70082e+06
IND	India	2019-2020	DHS	narmada	0.3848	0.3119	0.1354	0.1133	0.0546	1	779394
IND	India	2019-2020	DHS	bharuch	0.1275	0.1618	0.2289	0.2768	0.2049	1	1.77108e+06
IND	India	2019-2020	DHS	the dangs	0.4737	0.3022	0.1261	0.0763	0.0217	1	275661
IND	India	2019-2020	DHS	navsari	0.0888	0.1813	0.2491	0.2676	0.2132	1	1.53895e+06
IND	India	2019-2020	DHS	valsad	0.1015	0.1723	0.222	0.3143	0.1899	1	1.79655e+06
IND	India	2019-2020	DHS	surat	0.0499	0.0794	0.1152	0.262	0.4935	1	6.23554e+06
IND	India	2019-2020	DHS	tapi	0.2436	0.3548	0.1883	0.1073	0.106	1	1.58503e+06
IND	India	2019-2020	DHS	diu	0.0053	0.0407	0.151	0.3581	0.445	1	58118.4
IND	India	2019-2020	DHS	daman	0.0138	0.1172	0.2707	0.341	0.2574	1	234893
IND	India	2019-2020	DHS	dadra & nagar haveli	0.1732	0.3075	0.2185	0.1835	0.1173	1	285434
IND	India	2019-2020	DHS	nandurbar	0.4314	0.2066	0.1311	0.1328	0.0981	1	1.89345e+06
IND	India	2019-2020	DHS	dhule	0.1989	0.2025	0.1924	0.2081	0.1982	1	2.3435e+06
IND	India	2019-2020	DHS	jalgaon	0.1225	0.1667	0.241	0.2938	0.176	1	4.83724e+06
IND	India	2019-2020	DHS	buldana	0.1159	0.2172	0.2761	0.2488	0.142	1	3.0003e+06
IND	India	2019-2020	DHS	akola	0.0758	0.1501	0.2474	0.3125	0.2142	1	2.04766e+06
IND	India	2019-2020	DHS	washim	0.161	0.2493	0.2936	0.2063	0.0898	1	1.36895e+06
IND	India	2019-2020	DHS	amravati	0.1068	0.1408	0.2222	0.3256	0.2046	1	3.30838e+06
IND	India	2019-2020	DHS	wardha	0.0363	0.128	0.2622	0.3945	0.1789	1	1.48253e+06
IND	India	2019-2020	DHS	nagpur	0.012	0.0562	0.1545	0.3256	0.4517	1	5.31704e+06
IND	India	2019-2020	DHS	bhandara	0.0706	0.2526	0.3091	0.227	0.1406	1	1.14274e+06
IND	India	2019-2020	DHS	gondiya	0.1004	0.2942	0.3022	0.2118	0.0915	1	1.73387e+06
IND	India	2019-2020	DHS	gadchiroli	0.2293	0.2654	0.2683	0.1843	0.0527	1	1.2212e+06
IND	India	2019-2020	DHS	chandrapur	0.0799	0.1622	0.2591	0.2718	0.2271	1	2.50143e+06
IND	India	2019-2020	DHS	yavatmal	0.135	0.2198	0.2833	0.2284	0.1335	1	3.18333e+06
IND	India	2019-2020	DHS	nanded	0.1438	0.2605	0.2673	0.2189	0.1096	1	3.82849e+06
IND	India	2019-2020	DHS	hingoli	0.1375	0.2545	0.283	0.2168	0.1082	1	1.34888e+06
IND	India	2019-2020	DHS	parbhani	0.1535	0.2849	0.2726	0.1876	0.1015	1	2.10119e+06
IND	India	2019-2020	DHS	jalna	0.1629	0.2601	0.2777	0.2073	0.0921	1	2.21679e+06
IND	India	2019-2020	DHS	aurangabad	0.0864	0.1714	0.2027	0.3233	0.2163	1	2.8846e+06
IND	India	2019-2020	DHS	nashik	0.1603	0.1952	0.2094	0.2347	0.2004	1	7.00905e+06
IND	India	2019-2020	DHS	mumbai suburban	0	0.0214	0.1911	0.2491	0.5384	1	10090705
IND	India	2019-2020	DHS	mumbai	0.0019	0.0301	0.1095	0.2326	0.6259	1	3327363
IND	India	2019-2020	DHS	raigarh	0.0665	0.1196	0.2317	0.3369	0.2453	1	1.7061e+06
IND	India	2019-2020	DHS	pune	0.024	0.0881	0.1671	0.2837	0.4371	1	1.07693e+07
IND	India	2019-2020	DHS	ahmadnagar	0.084	0.1898	0.2598	0.276	0.1903	1	5.44658e+06
IND	India	2019-2020	DHS	bid	0.1546	0.2687	0.2735	0.1926	0.1106	1	1.95025e+06
IND	India	2019-2020	DHS	latur	0.1017	0.2126	0.2758	0.289	0.1209	1	2.80899e+06
IND	India	2019-2020	DHS	osmanabad	0.0828	0.2493	0.3375	0.2513	0.0792	1	1.90163e+06
IND	India	2019-2020	DHS	solapur	0.101	0.2342	0.2997	0.2604	0.1048	1	4.94133e+06
IND	India	2019-2020	DHS	satara	0.0593	0.1851	0.2859	0.3143	0.1554	1	3.43056e+06
IND	India	2019-2020	DHS	ratnagiri	0.104	0.3005	0.2358	0.2119	0.1478	1	1.80231e+06
IND	India	2019-2020	DHS	sindhudurg	0.0795	0.2354	0.3103	0.2252	0.1496	1	956200
IND	India	2019-2020	DHS	kolhapur	0.0539	0.13	0.2886	0.3024	0.2251	1	4.38121e+06
IND	India	2019-2020	DHS	sangli	0.0483	0.1391	0.2322	0.3208	0.2595	1	3.24024e+06
IND	India	2019-2020	DHS	srikakulam	0.0464	0.2802	0.3641	0.2246	0.0847	1	3.08558e+06
IND	India	2019-2020	DHS	vizianagaram	0.0774	0.339	0.3417	0.1814	0.0605	1	2.63844e+06
IND	India	2019-2020	DHS	visakhapatnam	0.0938	0.1712	0.2457	0.2359	0.2534	1	4.86731e+06
IND	India	2019-2020	DHS	east godavari	0.0644	0.1742	0.3134	0.2548	0.1933	1	6.02111e+06
IND	India	2019-2020	DHS	west godavari	0.0353	0.0939	0.2895	0.3912	0.1902	1	4.59024e+06
IND	India	2019-2020	DHS	krishna	0.0408	0.2052	0.2988	0.293	0.1622	1	5.05958e+06
IND	India	2019-2020	DHS	guntur	0.0273	0.1617	0.3401	0.3105	0.1604	1	5.68524e+06
IND	India	2019-2020	DHS	prakasam	0.0385	0.1759	0.3473	0.2913	0.147	1	3.89372e+06
IND	India	2019-2020	DHS	sri potti sriramulu nellore	0.0561	0.1589	0.2987	0.3227	0.1636	1	3.33068e+06
IND	India	2019-2020	DHS	y.s.r.	0.0098	0.1265	0.2908	0.4163	0.1566	1	3.28893e+06
IND	India	2019-2020	DHS	kurnool	0.0755	0.2758	0.2846	0.2593	0.1048	1	4.62224e+06
IND	India	2019-2020	DHS	anantapur	0.0541	0.2346	0.3421	0.2718	0.0974	1	4.65608e+06
IND	India	2019-2020	DHS	chittoor	0.0461	0.1829	0.3346	0.2769	0.1594	1	4.75854e+06
IND	India	2019-2020	DHS	belgaum	0.0925	0.2364	0.2883	0.2788	0.104	1	5.48565e+06
IND	India	2019-2020	DHS	bagalkot	0.1584	0.3091	0.2742	0.1979	0.0605	1	2.16277e+06
IND	India	2019-2020	DHS	bijapur	0.1657	0.3149	0.2742	0.1604	0.0849	1	344026
IND	India	2019-2020	DHS	bidar	0.1485	0.3095	0.2874	0.1834	0.0712	1	1.95025e+06
IND	India	2019-2020	DHS	raichur	0.1633	0.3374	0.2688	0.1591	0.0714	1	2.19628e+06
IND	India	2019-2020	DHS	koppal	0.1809	0.3696	0.248	0.1143	0.0873	1	1.59317e+06
IND	India	2019-2020	DHS	gadag	0.1664	0.2639	0.2873	0.195	0.0874	1	1.22357e+06
IND	India	2019-2020	DHS	dharwad	0.0629	0.1738	0.2698	0.3001	0.1934	1	2.11291e+06
IND	India	2019-2020	DHS	uttara kannada	0.0538	0.1588	0.3673	0.3117	0.1085	1	1.60989e+06
IND	India	2019-2020	DHS	haveri	0.1086	0.3071	0.3268	0.1949	0.0627	1	1.8274e+06
IND	India	2019-2020	DHS	bellary	0.0917	0.265	0.3085	0.2125	0.1224	1	2.90123e+06
IND	India	2019-2020	DHS	chitradurga	0.0723	0.2297	0.3588	0.2477	0.0916	1	1.90675e+06
IND	India	2019-2020	DHS	davanagere	0.0577	0.2	0.3541	0.2947	0.0934	1	1.90236e+06
IND	India	2019-2020	DHS	shimoga	0.0357	0.132	0.326	0.3487	0.1576	1	2.34236e+06
IND	India	2019-2020	DHS	udupi	0.0154	0.15	0.3361	0.314	0.1845	1	1.1916e+06
IND	India	2019-2020	DHS	chikmagalur	0.025	0.149	0.3868	0.2889	0.1502	1	1.30869e+06
IND	India	2019-2020	DHS	tumkur	0.0315	0.1444	0.359	0.3076	0.1575	1	3.07966e+06
IND	India	2019-2020	DHS	bangalore	0.0174	0.0142	0.0913	0.2893	0.5879	1	1.07078e+06
IND	India	2019-2020	DHS	mandya	0.0287	0.1077	0.4685	0.3154	0.0796	1	2.05496e+06
IND	India	2019-2020	DHS	hassan	0.0375	0.1513	0.4062	0.296	0.109	1	2.03683e+06
IND	India	2019-2020	DHS	dakshina kannada	0.0139	0.084	0.2659	0.3591	0.2771	1	2.5059e+06
IND	India	2019-2020	DHS	kodagu	0.032	0.1026	0.3505	0.3295	0.1854	1	641823
IND	India	2019-2020	DHS	mysore	0.0303	0.1102	0.3132	0.3417	0.2045	1	3.44849e+06
IND	India	2019-2020	DHS	chamarajanagar	0.0523	0.1993	0.4334	0.2453	0.0697	1	1.17926e+06
IND	India	2019-2020	DHS	gulbarga	0.1619	0.2808	0.2814	0.1666	0.1093	1	2.97009e+06
IND	India	2019-2020	DHS	yadgir	0.1738	0.3635	0.2801	0.1439	0.0387	1	1.3133e+06
IND	India	2019-2020	DHS	kolar	0.0195	0.0866	0.2808	0.4291	0.1839	1	1.69677e+06
IND	India	2019-2020	DHS	chikkaballapura	0.0272	0.1234	0.3112	0.396	0.1422	1	1.45835e+06
IND	India	2019-2020	DHS	bangalore rural	0.018	0.0899	0.2807	0.4384	0.173	1	1.07078e+06
IND	India	2019-2020	DHS	ramanagara	0.0207	0.0789	0.3256	0.4114	0.1634	1	1.37777e+06
IND	India	2019-2020	DHS	north goa	0.0052	0.0282	0.097	0.2674	0.6023	1	775940
IND	India	2019-2020	DHS	south goa	0.0045	0.0254	0.0999	0.244	0.6263	1	874715
IND	India	2019-2020	DHS	lakshadweep	0.001	0.02	0.1503	0.4669	0.3619	1	64888.9
IND	India	2019-2020	DHS	kasaragod	0.0162	0.0677	0.194	0.4244	0.2976	1	1.46311e+06
IND	India	2019-2020	DHS	kannur	0.0024	0.0299	0.1411	0.3763	0.4504	1	2.87529e+06
IND	India	2019-2020	DHS	wayanad	0.0569	0.1283	0.2602	0.3151	0.2396	1	928040
IND	India	2019-2020	DHS	kozhikode	0.0027	0.0168	0.0924	0.416	0.472	1	3.52686e+06
IND	India	2019-2020	DHS	malappuram	0.0036	0.031	0.1952	0.4251	0.3451	1	4.68843e+06
IND	India	2019-2020	DHS	palakkad	0.0148	0.0977	0.3153	0.3611	0.211	1	3.18498e+06
IND	India	2019-2020	DHS	thrissur	0.0058	0.0232	0.1437	0.3331	0.4942	1	3.60213e+06
IND	India	2019-2020	DHS	ernakulam	0.001	0.0175	0.0754	0.2854	0.6208	1	3.82402e+06
IND	India	2019-2020	DHS	idukki	0.0232	0.1442	0.3114	0.3218	0.1994	1	1.18664e+06
IND	India	2019-2020	DHS	kottayam	0.0037	0.0401	0.1923	0.3367	0.4271	1	2.27919e+06
IND	India	2019-2020	DHS	alappuzha	0.0021	0.0292	0.1828	0.4213	0.3645	1	2.46116e+06
IND	India	2019-2020	DHS	pathanamthitta	0.0066	0.0603	0.236	0.3939	0.3032	1	1.308e+06
IND	India	2019-2020	DHS	kollam	0.0086	0.0494	0.1684	0.3712	0.4024	1	3.02953e+06
IND	India	2019-2020	DHS	thiruvananthapuram	0.0143	0.061	0.194	0.3141	0.4167	1	3.82862e+06
IND	India	2019-2020	DHS	thiruvallur	0.0148	0.0778	0.1514	0.3042	0.4519	1	4.70275e+06
IND	India	2019-2020	DHS	chennai	0.0013	0.0231	0.061	0.2023	0.7123	1	5.1806e+06
IND	India	2019-2020	DHS	kancheepuram	0.028	0.1114	0.1985	0.2803	0.3819	1	2.06854e+06
IND	India	2019-2020	DHS	vellore	0.0278	0.1179	0.3174	0.3321	0.2048	1	1.66354e+06
IND	India	2019-2020	DHS	tiruvannamalai	0.0592	0.2439	0.3049	0.2435	0.1484	1	2.86782e+06
IND	India	2019-2020	DHS	viluppuram	0.1069	0.2524	0.3034	0.2312	0.1062	1	2.02326e+06
IND	India	2019-2020	DHS	salem	0.0474	0.173	0.2553	0.3238	0.2005	1	3.87956e+06
IND	India	2019-2020	DHS	namakkal	0.0345	0.1199	0.2985	0.3557	0.1915	1	1.94439e+06
IND	India	2019-2020	DHS	erode	0.0412	0.1102	0.3001	0.3528	0.1956	1	1.8371e+06
IND	India	2019-2020	DHS	the nilgiris	0.0339	0.1162	0.3362	0.3575	0.1562	1	838960
IND	India	2019-2020	DHS	dindigul	0.1168	0.2146	0.301	0.2251	0.1425	1	2.46625e+06
IND	India	2019-2020	DHS	karur	0.0742	0.2124	0.3398	0.2404	0.1331	1	1.27646e+06
IND	India	2019-2020	DHS	tiruchirappalli	0.0772	0.1835	0.2717	0.2769	0.1906	1	3.07457e+06
IND	India	2019-2020	DHS	perambalur	0.0628	0.2042	0.3287	0.2844	0.1199	1	689415
IND	India	2019-2020	DHS	ariyalur	0.1396	0.3242	0.328	0.1545	0.0537	1	877731
IND	India	2019-2020	DHS	cuddalore	0.1	0.2128	0.2724	0.2428	0.172	1	2.92556e+06
IND	India	2019-2020	DHS	nagapattinam	0.1421	0.2765	0.219	0.2257	0.1368	1	793127
IND	India	2019-2020	DHS	thiruvarur	0.1281	0.2563	0.2993	0.1927	0.1237	1	1.54321e+06
IND	India	2019-2020	DHS	thanjavur	0.0816	0.1778	0.278	0.2959	0.1666	1	2.75571e+06
IND	India	2019-2020	DHS	pudukkottai	0.0985	0.339	0.28	0.1814	0.1011	1	1.84286e+06
IND	India	2019-2020	DHS	sivaganga	0.0366	0.2065	0.3242	0.2749	0.1578	1	1.61297e+06
IND	India	2019-2020	DHS	madurai	0.0248	0.0993	0.232	0.3575	0.2864	1	3.42225e+06
IND	India	2019-2020	DHS	theni	0.0299	0.1152	0.2987	0.3438	0.2124	1	1.41132e+06
IND	India	2019-2020	DHS	virudhunagar	0.0413	0.1976	0.3268	0.2842	0.1501	1	2.21839e+06
IND	India	2019-2020	DHS	ramanathapuram	0.0468	0.202	0.3112	0.3114	0.1286	1	1.48119e+06
IND	India	2019-2020	DHS	thoothukkudi	0.0184	0.1114	0.2788	0.3404	0.251	1	1.92366e+06
IND	India	2019-2020	DHS	tirunelveli	0.0222	0.1453	0.328	0.3636	0.1409	1	2.04544e+06
IND	India	2019-2020	DHS	kanniyakumari	0.0085	0.0541	0.1964	0.4111	0.3298	1	2.11257e+06
IND	India	2019-2020	DHS	dharmapuri	0.0396	0.2005	0.3894	0.268	0.1025	1	1.61839e+06
IND	India	2019-2020	DHS	krishnagiri	0.0428	0.1493	0.3643	0.2857	0.1579	1	2.29335e+06
IND	India	2019-2020	DHS	coimbatore	0.0163	0.0874	0.23	0.3273	0.3391	1	4.53244e+06
IND	India	2019-2020	DHS	tiruppur	0.0166	0.1049	0.3134	0.3162	0.2489	1	3.14756e+06
IND	India	2019-2020	DHS	yanam	0.0029	0.0313	0.1052	0.3987	0.4619	1	84180.7
IND	India	2019-2020	DHS	puducherry	0.0198	0.0661	0.1381	0.2958	0.4802	1	1.14766e+06
IND	India	2019-2020	DHS	mahe	0	0.0013	0.0256	0.1516	0.8216	1	1.05516e+06
IND	India	2019-2020	DHS	karaikal	0.0466	0.1151	0.2063	0.3161	0.316	1	195564
IND	India	2019-2020	DHS	nicobars	0.1557	0.3253	0.3384	0.1627	0.0179	1	41239.5
IND	India	2019-2020	DHS	north & middle andaman	0.1943	0.2782	0.2594	0.1965	0.0716	1	166970
IND	India	2019-2020	DHS	south andaman	0.015	0.0682	0.2432	0.4201	0.2534	1	222745
IND	India	2019-2020	DHS	east siang	0.1493	0.2686	0.2533	0.2131	0.1158	1	91055.9
IND	India	2019-2020	DHS	kra daadi	0.1112	0.4357	0.3304	0.0896	0.0331	1	35170.5
IND	India	2019-2020	DHS	kurung kumey	0.2449	0.5179	0.1867	0.0442	0.0063	1	79863
IND	India	2019-2020	DHS	lohit	0.1864	0.2633	0.2976	0.1962	0.0565	1	67969.4
IND	India	2019-2020	DHS	longding	0.5216	0.3129	0.1093	0.0548	0.0013	1	55900.6
IND	India	2019-2020	DHS	namsai	0.4283	0.3348	0.1664	0.0599	0.0107	1	84846.6
IND	India	2019-2020	DHS	siang	0.2168	0.5075	0.1997	0.0555	0.0205	1	39839.8
IND	India	2019-2020	DHS	tirap	0.215	0.3935	0.2478	0.1251	0.0185	1	65074.8
IND	India	2019-2020	DHS	west siang	0.1604	0.299	0.2753	0.1984	0.067	1	37621.7
IND	India	2019-2020	DHS	biswanath	0.3795	0.3688	0.1375	0.0842	0.0299	1	697309
IND	India	2019-2020	DHS	charaideo	0.4228	0.3307	0.1446	0.0708	0.0312	1	459643
IND	India	2019-2020	DHS	dhubri	0.4255	0.361	0.1533	0.0498	0.0104	1	1.40671e+06
IND	India	2019-2020	DHS	hojai	0.2917	0.3479	0.2071	0.1217	0.0316	1	1.02927e+06
IND	India	2019-2020	DHS	jorhat	0.2205	0.3135	0.1897	0.1803	0.0961	1	991062
IND	India	2019-2020	DHS	karbi anglong	0.3923	0.3149	0.1725	0.0957	0.0247	1	757150
IND	India	2019-2020	DHS	majuli	0.4666	0.3496	0.1217	0.0444	0.0176	1	250844
IND	India	2019-2020	DHS	nagaon	0.4073	0.351	0.1376	0.0803	0.0237	1	2.18277e+06
IND	India	2019-2020	DHS	sivasagar	0.271	0.2661	0.1963	0.1603	0.1064	1	847916
IND	India	2019-2020	DHS	sonitpur	0.3535	0.326	0.1866	0.0987	0.0352	1	1.46922e+06
IND	India	2019-2020	DHS	south salmara mancachar	0.5285	0.3592	0.0868	0.0255	0	1	505027
IND	India	2019-2020	DHS	west karbi anglong	0.5224	0.3564	0.096	0.0208	0.0044	1	355838
IND	India	2019-2020	DHS	balod	0.1392	0.2876	0.2618	0.2287	0.0828	1	937037
IND	India	2019-2020	DHS	baloda bazar	0.202	0.3298	0.2393	0.1304	0.0986	1	1.4859e+06
IND	India	2019-2020	DHS	balrampur	0.6813	0.1726	0.068	0.0329	0.0451	1	847183
IND	India	2019-2020	DHS	bastar	0.5737	0.1571	0.0965	0.0896	0.0832	1	961795
IND	India	2019-2020	DHS	bemetara	0.1857	0.287	0.293	0.1832	0.0511	1	928172
IND	India	2019-2020	DHS	bilaspur	0.2665	0.2596	0.1657	0.1229	0.1854	1	1.80651e+06
IND	India	2019-2020	DHS	dantewada	0.6007	0.1476	0.1227	0.0997	0.0294	1	254637
IND	India	2019-2020	DHS	durg	0.0416	0.0915	0.2076	0.2852	0.3742	1	1.96876e+06
IND	India	2019-2020	DHS	gariyaband	0.3275	0.3242	0.1924	0.0915	0.0644	1	867589
IND	India	2019-2020	DHS	kodagaon	0.6084	0.223	0.0839	0.0545	0.0302	1	613065
IND	India	2019-2020	DHS	mungeli	0.3117	0.319	0.1848	0.1109	0.0737	1	725376
IND	India	2019-2020	DHS	raipur	0.0743	0.1687	0.229	0.3007	0.2273	1	2.27263e+06
IND	India	2019-2020	DHS	sukma	0.7798	0.1293	0.0536	0.0295	0.0078	1	319056
IND	India	2019-2020	DHS	surajpur	0.5419	0.2316	0.1004	0.0624	0.0638	1	917233
IND	India	2019-2020	DHS	surguja	0.5692	0.1783	0.0871	0.0765	0.0889	1	933645
IND	India	2019-2020	DHS	central	0.0042	0.0313	0.0776	0.2695	0.6174	1	1.73974e+06
IND	India	2019-2020	DHS	east	0.0013	0.0383	0.088	0.1999	0.6725	1	6.02111e+06
IND	India	2019-2020	DHS	new delhi	0.0041	0.0353	0.142	0.2231	0.5955	1	2.05889e+06
IND	India	2019-2020	DHS	north	0.0083	0.0637	0.1632	0.2605	0.5042	1	166970
IND	India	2019-2020	DHS	north east	0	0.0103	0.0636	0.1769	0.7492	1	1.07342e+06
IND	India	2019-2020	DHS	north west	0	0.0129	0.07	0.2019	0.7153	1	2.16964e+06
IND	India	2019-2020	DHS	shahdara	0	0.0128	0.0805	0.2284	0.6783	1	1.20583e+06
IND	India	2019-2020	DHS	south	0.0047	0.0065	0.0298	0.1494	0.8095	1	222745
IND	India	2019-2020	DHS	south east	0.0009	0.0271	0.0923	0.2103	0.6693	1	1.90785e+06
IND	India	2019-2020	DHS	south west	0.0015	0.0171	0.0802	0.0952	0.806	1	517156
IND	India	2019-2020	DHS	west	0.0017	0.0281	0.1117	0.2052	0.6534	1	4.59024e+06
IND	India	2019-2020	DHS	ahmadabad	0.0142	0.0522	0.1261	0.2795	0.528	1	7.82475e+06
IND	India	2019-2020	DHS	aravali	0.2928	0.2497	0.2157	0.1661	0.0757	1	1.17368e+06
IND	India	2019-2020	DHS	bhavnagar	0.0971	0.1851	0.2126	0.2327	0.2724	1	2.72685e+06
IND	India	2019-2020	DHS	botad	0.0491	0.1414	0.276	0.3207	0.2128	1	969724
IND	India	2019-2020	DHS	chhota udaipur	0.3525	0.3179	0.1715	0.1088	0.0494	1	1.15461e+06
IND	India	2019-2020	DHS	devbhumi dwarka	0.0388	0.1858	0.2949	0.3356	0.1448	1	820577
IND	India	2019-2020	DHS	gir somnath	0.0543	0.1951	0.3293	0.2735	0.1477	1	1.27765e+06
IND	India	2019-2020	DHS	jamnagar	0.0135	0.0714	0.1857	0.3628	0.3666	1	1.59848e+06
IND	India	2019-2020	DHS	junagadh	0.0473	0.1342	0.2942	0.342	0.1823	1	1.86306e+06
IND	India	2019-2020	DHS	kheda	0.1919	0.2584	0.2366	0.1675	0.1456	1	2.38683e+06
IND	India	2019-2020	DHS	mahisagar	0.3079	0.2977	0.1716	0.1375	0.0854	1	1.32726e+06
IND	India	2019-2020	DHS	morbi	0.0256	0.106	0.1721	0.3624	0.3339	1	1.26657e+06
IND	India	2019-2020	DHS	panch mahals	0.2757	0.2508	0.1832	0.167	0.1233	1	2.37876e+06
IND	India	2019-2020	DHS	rajkot	0.0128	0.0533	0.1552	0.3235	0.4551	1	3.27732e+06
IND	India	2019-2020	DHS	sabar kantha	0.2417	0.1722	0.2042	0.2038	0.1781	1	1.598e+06
IND	India	2019-2020	DHS	surendranagar	0.0448	0.2344	0.2914	0.297	0.1324	1	1.78376e+06
IND	India	2019-2020	DHS	vadodara	0.0714	0.0959	0.1452	0.1851	0.5024	1	3.52972e+06
IND	India	2019-2020	DHS	bhiwani	0.0155	0.0934	0.1975	0.3264	0.3672	1	1.30456e+06
IND	India	2019-2020	DHS	charkhi dadri	0.0166	0.048	0.1558	0.3343	0.4453	1	559068
IND	India	2019-2020	DHS	agar malwa	0.2105	0.2661	0.2432	0.1929	0.0873	1	724725
IND	India	2019-2020	DHS	shajapur	0.1884	0.2825	0.2357	0.1958	0.0976	1	1.00296e+06
IND	India	2019-2020	DHS	palghar	0.2094	0.1146	0.1163	0.1891	0.3706	1	5.82332e+06
IND	India	2019-2020	DHS	thane	0.023	0.0803	0.1373	0.2408	0.5185	1	1.06516e+07
IND	India	2019-2020	DHS	east garo hills	0.3253	0.3442	0.1982	0.1029	0.0294	1	135426
IND	India	2019-2020	DHS	east jantia hills	0.386	0.3429	0.1668	0.0896	0.0146	1	159044
IND	India	2019-2020	DHS	north garo hills	0.3232	0.3996	0.1983	0.0694	0.0095	1	167753
IND	India	2019-2020	DHS	south west garo hills	0.3484	0.3507	0.227	0.0686	0.0053	1	517156
IND	India	2019-2020	DHS	south west khasi hills	0.3851	0.4092	0.1754	0.025	0.0053	1	136388
IND	India	2019-2020	DHS	west garo hills	0.1869	0.3329	0.3275	0.1184	0.0344	1	255918
IND	India	2019-2020	DHS	west jaintia hills	0.4678	0.2965	0.1605	0.0518	0.0234	1	288833
IND	India	2019-2020	DHS	west khasi hills	0.5335	0.3546	0.0883	0.022	0.0016	1	304197
IND	India	2019-2020	DHS	fazilka	0.0445	0.1338	0.1801	0.2297	0.4119	1	1.2346e+06
IND	India	2019-2020	DHS	firozpur	0.0245	0.0724	0.1648	0.2034	0.5349	1	1.06208e+06
IND	India	2019-2020	DHS	gurdaspur	0.0147	0.0495	0.0977	0.2191	0.619	1	1.83501e+06
IND	India	2019-2020	DHS	pathankot	0.0032	0.0353	0.1	0.2282	0.6333	1	795951
IND	India	2019-2020	DHS	adilabad	0.1921	0.2289	0.2261	0.2458	0.1071	1	790943
IND	India	2019-2020	DHS	bhadradri kothagudem	0.0769	0.1896	0.266	0.3163	0.1513	1	1.24816e+06
IND	India	2019-2020	DHS	hyderabad	0.0012	0.017	0.0894	0.2525	0.6399	1	4.4788e+06
IND	India	2019-2020	DHS	jagitial	0.0386	0.1569	0.3424	0.2967	0.1653	1	1.22343e+06
IND	India	2019-2020	DHS	jangoan	0.0384	0.1497	0.3891	0.3278	0.095	1	589322
IND	India	2019-2020	DHS	jayashankar bhupalapally	0.1241	0.2658	0.313	0.2309	0.0662	1	506423
IND	India	2019-2020	DHS	jogulamba gadwal	0.0373	0.2609	0.3926	0.2294	0.0799	1	541589
IND	India	2019-2020	DHS	kamareddy	0.1394	0.2874	0.3188	0.1693	0.0851	1	1.17238e+06
IND	India	2019-2020	DHS	karimnagar	0.0214	0.1206	0.3194	0.3323	0.2063	1	998118
IND	India	2019-2020	DHS	khammam	0.0299	0.153	0.3162	0.3252	0.1756	1	1.46514e+06
IND	India	2019-2020	DHS	komaram bheem asifabad	0.2192	0.3381	0.2632	0.1224	0.0571	1	655043
IND	India	2019-2020	DHS	mahabubabad	0.0763	0.28	0.3606	0.2173	0.0657	1	908540
IND	India	2019-2020	DHS	mahabubnagar	0.0485	0.2322	0.3225	0.2329	0.1639	1	953102
IND	India	2019-2020	DHS	mancherial	0.067	0.2147	0.2984	0.3298	0.09	1	835755
IND	India	2019-2020	DHS	medak	0.1262	0.3644	0.3226	0.1448	0.0419	1	862862
IND	India	2019-2020	DHS	medchal-malkajgiri	0.0038	0.0322	0.1536	0.3094	0.5011	1	2.37209e+06
IND	India	2019-2020	DHS	nagarkurnool	0.0515	0.223	0.3858	0.2445	0.0952	1	1.19206e+06
IND	India	2019-2020	DHS	nalgonda	0.0223	0.1637	0.315	0.2965	0.2024	1	1.79126e+06
IND	India	2019-2020	DHS	nirmal	0.0936	0.2597	0.3092	0.2254	0.112	1	833721
IND	India	2019-2020	DHS	nizamabad	0.0483	0.1875	0.3235	0.3364	0.1043	1	1.73982e+06
IND	India	2019-2020	DHS	peddapalli	0.0216	0.1464	0.3036	0.354	0.1744	1	1.01934e+06
IND	India	2019-2020	DHS	rajanna sircilla	0.0136	0.1475	0.3517	0.3462	0.1411	1	541309
IND	India	2019-2020	DHS	ranga reddy	0.017	0.0671	0.201	0.2827	0.4323	1	3.32883e+06
IND	India	2019-2020	DHS	sangareddy	0.0845	0.2952	0.2914	0.2345	0.0944	1	1.83867e+06
IND	India	2019-2020	DHS	siddipet	0.0355	0.1896	0.3654	0.2395	0.17	1	1.04682e+06
IND	India	2019-2020	DHS	suryapet	0.0443	0.166	0.3069	0.343	0.1398	1	1.17412e+06
IND	India	2019-2020	DHS	vikarabad	0.105	0.2824	0.3435	0.2088	0.0603	1	1.19344e+06
IND	India	2019-2020	DHS	wanaparthy	0.0254	0.2065	0.4259	0.2606	0.0816	1	580656
IND	India	2019-2020	DHS	warangal rural	0.0701	0.3032	0.3634	0.2197	0.0436	1	897514
IND	India	2019-2020	DHS	warangal urban	0.0368	0.1032	0.1975	0.3894	0.2731	1	1.11675e+06
IND	India	2019-2020	DHS	yadadri bhuvanagiri	0.0156	0.1244	0.3654	0.367	0.1275	1	1.02661e+06
IND	India	2019-2020	DHS	gomati	0.323	0.3385	0.2458	0.0738	0.0189	1	503405
IND	India	2019-2020	DHS	khowai	0.4138	0.3465	0.1746	0.0643	0.0008	1	498092
IND	India	2019-2020	DHS	north tripura	0.322	0.305	0.2034	0.1385	0.0311	1	457863
IND	India	2019-2020	DHS	sepahijala	0.2448	0.4281	0.2333	0.0863	0.0075	1	522247
IND	India	2019-2020	DHS	south tripura	0.4362	0.3406	0.1662	0.0477	0.0093	1	472638
IND	India	2019-2020	DHS	unakoti	0.4636	0.3181	0.1641	0.0495	0.0047	1	318374
IND	India	2019-2020	DHS	west tripura	0.1504	0.3047	0.2954	0.1895	0.06	1	931774
IND	India	2019-2020	DHS	amethi	0.3071	0.3419	0.1656	0.1257	0.0597	1	2.96928e+06
IND	India	2019-2020	DHS	budaun	0.3291	0.2703	0.1537	0.1143	0.1326	1	3.50203e+06
IND	India	2019-2020	DHS	ghaziabad	0.0033	0.0285	0.0649	0.2239	0.6794	1	3.53273e+06
IND	India	2019-2020	DHS	hapur	0.0245	0.1191	0.1622	0.2386	0.4556	1	1.67707e+06
IND	India	2019-2020	DHS	moradabad	0.0922	0.1975	0.1717	0.2412	0.2974	1	3.60441e+06
IND	India	2019-2020	DHS	muzaffarnagar	0.0447	0.1331	0.2028	0.2459	0.3735	1	3.43525e+06
IND	India	2019-2020	DHS	rae bareli	0.344	0.3078	0.1852	0.1121	0.0509	1	2.76876e+06
IND	India	2019-2020	DHS	sambhal	0.193	0.2682	0.2127	0.1505	0.1757	1	2.78985e+06
IND	India	2019-2020	DHS	shamli	0.0552	0.1649	0.2321	0.2198	0.3279	1	1.28832e+06
IND	India	2019-2020	DHS	sultanpur	0.3552	0.2817	0.1496	0.1226	0.0909	1	2.50302e+06
IND	India	2019-2020	DHS	paschim barddhaman	0.1732	0.1859	0.2434	0.2293	0.1681	1	3.49335e+06
IND	India	2019-2020	DHS	purba barddhaman	0.4013	0.2249	0.1862	0.1316	0.056	1	5.35558e+06
MWI	Malawi	2019-2020	MICS	chitipa	0.0408	0.1416	0.2427	0.3182	0.2567	1	263984
MWI	Malawi	2019-2020	MICS	karonga	0.0897	0.1504	0.2138	0.2753	0.2709	1	412353
MWI	Malawi	2019-2020	MICS	nkhata bay	0.0508	0.1423	0.2068	0.3379	0.2623	1	320162
MWI	Malawi	2019-2020	MICS	rumphi	0.0725	0.1351	0.2212	0.2754	0.2958	1	258168
MWI	Malawi	2019-2020	MICS	mzimba	0.1119	0.2178	0.1858	0.2806	0.204	1	1053364
MWI	Malawi	2019-2020	MICS	likoma	0.0133	0.0326	0.1203	0.243	0.5907	1	16503
MWI	Malawi	2019-2020	MICS	mzuzu city	0	0	0.0271	0.1247	0.8482	1	259015
MWI	Malawi	2019-2020	MICS	kasungu	0.1828	0.2126	0.1947	0.2114	0.1986	1	951092
MWI	Malawi	2019-2020	MICS	nkhotakota	0.2089	0.1801	0.1902	0.2304	0.1904	1	440575
MWI	Malawi	2019-2020	MICS	ntchisi	0.2867	0.2636	0.1971	0.1617	0.0909	1	360841
MWI	Malawi	2019-2020	MICS	dowa	0.224	0.2595	0.1848	0.2037	0.1279	1	876237
MWI	Malawi	2019-2020	MICS	salima	0.2305	0.2509	0.2058	0.2146	0.0981	1	544775
MWI	Malawi	2019-2020	MICS	lilongwe rural	0.3547	0.2561	0.1824	0.1481	0.0588	1	1844462
MWI	Malawi	2019-2020	MICS	mchinji	0.3	0.2607	0.1974	0.156	0.086	1	677383
MWI	Malawi	2019-2020	MICS	dedza	0.275	0.2918	0.2183	0.1538	0.061	1	935376
MWI	Malawi	2019-2020	MICS	ntcheu	0.2303	0.2286	0.2232	0.2124	0.1055	1	749591
MWI	Malawi	2019-2020	MICS	lilongwe city	0.0123	0.0218	0.0569	0.2256	0.6834	1	1133821
MWI	Malawi	2019-2020	MICS	mangochi	0.2686	0.2523	0.2248	0.1497	0.1045	1	1312235
MWI	Malawi	2019-2020	MICS	machinga	0.3132	0.2288	0.1974	0.1841	0.0765	1	846129
MWI	Malawi	2019-2020	MICS	zomba rural	0.2049	0.2227	0.2768	0.2044	0.0913	1	836235
MWI	Malawi	2019-2020	MICS	chiradzulu	0.2157	0.1649	0.2486	0.2285	0.1423	1	396752
MWI	Malawi	2019-2020	MICS	blantyre rural	0.1393	0.1462	0.1923	0.2958	0.2263	1	507801
MWI	Malawi	2019-2020	MICS	mwanza	0.1759	0.2331	0.2272	0.2056	0.1581	1	149010
MWI	Malawi	2019-2020	MICS	thyolo	0.1539	0.2135	0.3202	0.1974	0.1151	1	801146
MWI	Malawi	2019-2020	MICS	mulanje	0.1349	0.1625	0.334	0.2491	0.1195	1	768618
MWI	Malawi	2019-2020	MICS	phalombe	0.2366	0.2708	0.2565	0.1786	0.0574	1	486330
MWI	Malawi	2019-2020	MICS	chikwawa	0.1988	0.1847	0.226	0.2355	0.155	1	633326
MWI	Malawi	2019-2020	MICS	nsanje	0.2699	0.2126	0.2337	0.1867	0.0971	1	333541
MWI	Malawi	2019-2020	MICS	balaka	0.2137	0.2139	0.2594	0.1933	0.1197	1	497088
MWI	Malawi	2019-2020	MICS	neno	0.2342	0.207	0.209	0.2179	0.1319	1	154873
MWI	Malawi	2019-2020	MICS	zomba city	0.0042	0.0226	0.021	0.0753	0.8769	1	115929
MWI	Malawi	2019-2020	MICS	blantyre city	0.0031	0.008	0.0173	0.1304	0.8412	1	886214
KEN	Kenya	2022	DHS	mombasa	0.025	0.047	0.124	0.405	0.399	1	1437540
KEN	Kenya	2022	DHS	kwale	0.518	0.129	0.152	0.134	0.067	1	1030802
KEN	Kenya	2022	DHS	kilifi	0.53	0.1	0.157	0.131	0.082	1	1722178
KEN	Kenya	2022	DHS	tana river	0.684	0.082	0.118	0.091	0.025	1	374965
KEN	Kenya	2022	DHS	lamu	0.306	0.196	0.18	0.182	0.136	1	174290
KEN	Kenya	2022	DHS	taita taveta	0.136	0.211	0.271	0.244	0.138	1	393246
KEN	Kenya	2022	DHS	garissa	0.325	0.085	0.15	0.329	0.11	1	1132828
KEN	Kenya	2022	DHS	wajir	0.635	0.103	0.116	0.119	0.028	1	907904
KEN	Kenya	2022	DHS	mandera	0.716	0.093	0.106	0.068	0.015	1	1008092
KEN	Kenya	2022	DHS	marsabit	0.617	0.111	0.132	0.122	0.019	1	575140
KEN	Kenya	2022	DHS	isiolo	0.374	0.079	0.141	0.227	0.179	1	353711
KEN	Kenya	2022	DHS	meru	0.239	0.28	0.214	0.2	0.067	1	1757643
KEN	Kenya	2022	DHS	tharaka-nithi	0.251	0.269	0.223	0.18	0.077	1	440151
KEN	Kenya	2022	DHS	embu	0.144	0.207	0.28	0.239	0.13	1	698915
KEN	Kenya	2022	DHS	kitui	0.4	0.311	0.165	0.086	0.038	1	1286941
KEN	Kenya	2022	DHS	machakos	0.077	0.247	0.246	0.165	0.265	1	1701362
KEN	Kenya	2022	DHS	makueni	0.198	0.291	0.281	0.173	0.057	1	1116807
KEN	Kenya	2022	DHS	nyandarua	0.056	0.219	0.36	0.275	0.089	1	712878
KEN	Kenya	2022	DHS	nyeri	0.027	0.095	0.324	0.346	0.208	1	853452
KEN	Kenya	2022	DHS	kirinyaga	0.042	0.128	0.298	0.326	0.205	1	697144
KEN	Kenya	2022	DHS	murang'a	0.061	0.158	0.328	0.338	0.114	1	1196008
KEN	Kenya	2022	DHS	kiambu	0.009	0.03	0.121	0.358	0.482	1	3002482
KEN	Kenya	2022	DHS	turkana	0.752	0.057	0.066	0.085	0.041	1	1077285
KEN	Kenya	2022	DHS	west pokot	0.639	0.129	0.109	0.09	0.033	1	723683
KEN	Kenya	2022	DHS	samburu	0.677	0.065	0.091	0.104	0.064	1	374208
KEN	Kenya	2022	DHS	trans nzoia	0.099	0.347	0.262	0.187	0.105	1	1145182
KEN	Kenya	2022	DHS	uasin gishu	0.032	0.166	0.221	0.307	0.275	1	1373342
KEN	Kenya	2022	DHS	elgeyo-marakwet	0.3	0.244	0.269	0.161	0.026	1	528228
KEN	Kenya	2022	DHS	nandi	0.175	0.265	0.346	0.178	0.035	1	1016674
KEN	Kenya	2022	DHS	baringo	0.419	0.175	0.211	0.154	0.042	1	771419
KEN	Kenya	2022	DHS	laikipia	0.128	0.186	0.303	0.222	0.162	1	616521
KEN	Kenya	2022	DHS	nakuru	0.123	0.134	0.173	0.285	0.285	1	2581156
KEN	Kenya	2022	DHS	narok	0.37	0.278	0.197	0.105	0.05	1	1386706
KEN	Kenya	2022	DHS	kajiado	0.199	0.066	0.108	0.198	0.429	1	1416975
KEN	Kenya	2022	DHS	kericho	0.135	0.314	0.309	0.186	0.057	1	1038290
KEN	Kenya	2022	DHS	bomet	0.244	0.409	0.229	0.102	0.016	1	1012487
KEN	Kenya	2022	DHS	kakamega	0.175	0.362	0.26	0.146	0.057	1	2115490
KEN	Kenya	2022	DHS	vihiga	0.155	0.407	0.262	0.131	0.045	1	657746
KEN	Kenya	2022	DHS	bungoma	0.183	0.35	0.267	0.133	0.066	1	1934815
KEN	Kenya	2022	DHS	busia	0.195	0.346	0.254	0.135	0.07	1	1031487
KEN	Kenya	2022	DHS	siaya	0.166	0.379	0.306	0.098	0.05	1	1140229
KEN	Kenya	2022	DHS	kisumu	0.15	0.253	0.221	0.24	0.135	1	1334372
KEN	Kenya	2022	DHS	homa bay	0.266	0.345	0.235	0.093	0.062	1	1298480
KEN	Kenya	2022	DHS	migori	0.318	0.317	0.195	0.111	0.058	1	1293855
KEN	Kenya	2022	DHS	kisii	0.196	0.316	0.266	0.154	0.068	1	1426863
KEN	Kenya	2022	DHS	nyamira	0.192	0.311	0.307	0.157	0.034	1	665477
KEN	Kenya	2022	DHS	nairobi	0	0.014	0.044	0.238	0.705	1	5343725
NPL	Nepal	2022	DHS	taplejung	0.5326	0.4348	0.0326	0	0	1	125581
NPL	Nepal	2022	DHS	sankhuwasabha	0.3421	0.4811	0.1189	0.0578	0	1	165099
NPL	Nepal	2022	DHS	solukhumbu	0.7939	0.1556	0.0354	0	0.0152	1	109497
NPL	Nepal	2022	DHS	okhaldhunga	0.7932	0.2068	0	0	0	1	145300
NPL	Nepal	2022	DHS	khotang	0.7703	0.2133	0.0164	0	0	1	181358
NPL	Nepal	2022	DHS	bhojpur	0.6979	0.2472	0.0549	0	0	1	163568
NPL	Nepal	2022	DHS	dhankuta	0.4154	0.4707	0.0965	0.0174	0	1	156583
NPL	Nepal	2022	DHS	terhathum	0.5093	0.4108	0.0228	0.0571	0	1	91953
NPL	Nepal	2022	DHS	panchthar	0.4764	0.4637	0.0542	0.0057	0	1	178973
NPL	Nepal	2022	DHS	ilam	0.2064	0.5098	0.1539	0.1108	0.0192	1	291427
NPL	Nepal	2022	DHS	jhapa	0.0202	0.131	0.2544	0.4171	0.1774	1	1056071
NPL	Nepal	2022	DHS	morang	0.0842	0.2511	0.2451	0.2579	0.1618	1	1212534
NPL	Nepal	2022	DHS	sunsari	0.0546	0.1613	0.2757	0.2709	0.2375	1	980163
NPL	Nepal	2022	DHS	udayapur	0.5004	0.1323	0.1939	0.1081	0.0654	1	357569
NPL	Nepal	2022	DHS	saptari	0.0554	0.2403	0.3282	0.2287	0.1474	1	742502
NPL	Nepal	2022	DHS	siraha	0.0653	0.2389	0.3471	0.1987	0.15	1	780293
NPL	Nepal	2022	DHS	dhanusha	0.0478	0.2959	0.2704	0.2931	0.0927	1	914506
NPL	Nepal	2022	DHS	mahottari	0.0824	0.2946	0.2811	0.2103	0.1317	1	744169
NPL	Nepal	2022	DHS	sarlahi	0.1226	0.369	0.2645	0.2021	0.0419	1	907515
NPL	Nepal	2022	DHS	rautahat	0.1582	0.2866	0.2533	0.1939	0.108	1	858986
NPL	Nepal	2022	DHS	bara	0.1294	0.2184	0.3578	0.1606	0.1338	1	802519
NPL	Nepal	2022	DHS	parsa	0.1022	0.2607	0.2126	0.2546	0.1698	1	687457
NPL	Nepal	2022	DHS	dolakha	0.0692	0.1656	0.1684	0.1788	0.4179	1	179683
NPL	Nepal	2022	DHS	sindhupalchok	0.3187	0.4036	0.2108	0.0635	0.0034	1	272891
NPL	Nepal	2022	DHS	rasuwa	0.0417	0.4167	0.3438	0.1979	0	1	49014
NPL	Nepal	2022	DHS	dhading	0.2099	0.2816	0.2242	0.164	0.1203	1	339688
NPL	Nepal	2022	DHS	nuwakot	0.4075	0.2806	0.2362	0.0757	0	1	274352
NPL	Nepal	2022	DHS	kathmandu	0.0151	0.0097	0.0429	0.2063	0.726	1	2153945
NPL	Nepal	2022	DHS	bhaktapur	0.0311	0.0062	0.0475	0.2177	0.6975	1	461291
NPL	Nepal	2022	DHS	lalitpur	0.011	0.0164	0.0531	0.1491	0.7704	1	582276
NPL	Nepal	2022	DHS	kavrepalanchok	0.0749	0.1776	0.2301	0.2334	0.2839	1	379279
NPL	Nepal	2022	DHS	ramechhap	0.4289	0.4883	0.0828	0	0	1	176068
NPL	Nepal	2022	DHS	sindhuli	0.2135	0.3505	0.2699	0.0898	0.0764	1	313755
NPL	Nepal	2022	DHS	makwanpur	0.5296	0.1012	0.1261	0.1911	0.052	1	490094
NPL	Nepal	2022	DHS	chitawan	0.0084	0.0334	0.2121	0.3489	0.3972	1	762201
NPL	Nepal	2022	DHS	gorkha	0.2679	0.1913	0.2213	0.2017	0.1178	1	261073
NPL	Nepal	2022	DHS	mustang	0.7049	0.2951	0	0	0	1	15171
NPL	Nepal	2022	DHS	myagdi	0.6293	0.2384	0.0985	0.0339	0	1	111431
NPL	Nepal	2022	DHS	kaski	0.0403	0.0562	0.1127	0.2806	0.5102	1	634662
NPL	Nepal	2022	DHS	lamjung	0.0625	0.2197	0.2261	0.3298	0.1619	1	162124
NPL	Nepal	2022	DHS	tanahu	0.2006	0.1749	0.1959	0.1746	0.254	1	335450
NPL	Nepal	2022	DHS	nawalparasi east	0.1256	0.1427	0.2576	0.3244	0.1497	1	399398
NPL	Nepal	2022	DHS	syangja	0.0457	0.1803	0.3172	0.2296	0.2272	1	262241
NPL	Nepal	2022	DHS	parbat	0.2168	0.3519	0.2712	0.1601	0	1	135823
NPL	Nepal	2022	DHS	baglung	0.383	0.274	0.176	0.1418	0.0252	1	259224
NPL	Nepal	2022	DHS	rolpa	0.6794	0.2311	0.0496	0.0249	0.015	1	246018
NPL	Nepal	2022	DHS	pyuthan	0.463	0.2671	0.2198	0.0501	0	1	242699
NPL	Nepal	2022	DHS	gulmi	0.4301	0.4018	0.1465	0.0216	0	1	255558
NPL	Nepal	2022	DHS	arghakhanchi	0.2195	0.509	0.254	0.0175	0	1	183807
NPL	Nepal	2022	DHS	palpa	0.3675	0.2189	0.1226	0.1378	0.1532	1	255038
NPL	Nepal	2022	DHS	nawalparasi west	0.0094	0.1558	0.248	0.4109	0.1759	1	408409
NPL	Nepal	2022	DHS	rupandehi	0.0125	0.0253	0.1618	0.3475	0.4531	1	1189870
NPL	Nepal	2022	DHS	kapilbastu	0.088	0.2041	0.23	0.2783	0.1996	1	721433
NPL	Nepal	2022	DHS	dang	0.114	0.2616	0.3357	0.1843	0.1044	1	714000
NPL	Nepal	2022	DHS	banke	0.2218	0.231	0.231	0.1862	0.13	1	638253
NPL	Nepal	2022	DHS	bardiya	0.0433	0.2674	0.4172	0.1855	0.0866	1	482780
NPL	Nepal	2022	DHS	dolpa	0.6803	0.3015	0.0182	0	0	1	45121
NPL	Nepal	2022	DHS	mugu	1	0	0	0	0	1	68089
NPL	Nepal	2022	DHS	humla	1	0	0	0	0	1	58185
NPL	Nepal	2022	DHS	jumla	0.7885	0.1482	0.0393	0.0241	0	1	124296
NPL	Nepal	2022	DHS	kalikot	0.9689	0.0279	0	0.0032	0	1	152373
NPL	Nepal	2022	DHS	dailekh	0.8159	0.1256	0.0336	0.025	0	1	263056
NPL	Nepal	2022	DHS	jajarkot	0.7273	0.1324	0.0696	0.0482	0.0225	1	199086
NPL	Nepal	2022	DHS	rukum west	0.7325	0.2344	0.0331	0	0	1	175349
NPL	Nepal	2022	DHS	salyan	0.7436	0.1741	0.0636	0.0058	0.0128	1	248983
NPL	Nepal	2022	DHS	surkhet	0.2709	0.1246	0.161	0.2576	0.1858	1	438266
NPL	Nepal	2022	DHS	bajura	0.8635	0.1232	0.0133	0	0	1	144983
NPL	Nepal	2022	DHS	bajhang	0.8993	0.0942	0.0065	0	0	1	197201
NPL	Nepal	2022	DHS	darchula	0.7168	0.2019	0.0712	0.0101	0	1	139301
NPL	Nepal	2022	DHS	baitadi	0.7743	0.1489	0.0468	0.03	0	1	252491
NPL	Nepal	2022	DHS	dadeldhura	0.6412	0.1042	0.035	0.0983	0.1214	1	145715
NPL	Nepal	2022	DHS	doti	0.8055	0.1817	0.0128	0	0	1	213602
NPL	Nepal	2022	DHS	achham	0.9012	0.067	0.0226	0.0092	0	1	237418
NPL	Nepal	2022	DHS	kailali	0.0753	0.2845	0.2964	0.2235	0.1203	1	954249
NPL	Nepal	2022	DHS	kanchanpur	0.0511	0.2205	0.2412	0.2815	0.2058	1	541115
NPL	Nepal	2022	DHS	manang	0.2	0.2	0.2	0.2	0.2	1	5863
NPL	Nepal	2022	DHS	rukum east	0.2	0.2	0.2	0.2	0.2	1	59234

## Sheet: Military population (country)
Country	Amount per 100,000 population	Date	ISO	WB_group	Source
Afghanistan	90.2	2005	AFG	Low income	From https://www.nationmaster.com/country-info/stats/Military/Personnel/Per-capita#
Albania	719	2005	ALB	Upper middle income	From https://www.nationmaster.com/country-info/stats/Military/Personnel/Per-capita#
Algeria	971	2005	DZA	Lower middle income	From https://www.nationmaster.com/country-info/stats/Military/Personnel/Per-capita#
Angola	740	2005	AGO	Lower middle income	From https://www.nationmaster.com/country-info/stats/Military/Personnel/Per-capita#
Argentina	263	2005	ARG	Upper middle income	From https://www.nationmaster.com/country-info/stats/Military/Personnel/Per-capita#
Armenia	1625	2005	ARM	Upper middle income	From https://www.nationmaster.com/country-info/stats/Military/Personnel/Per-capita#
Azerbaijan	978	2005	AZE	Upper middle income	From https://www.nationmaster.com/country-info/stats/Military/Personnel/Per-capita#
Bangladesh	178	2005	BGD	Lower middle income	From https://www.nationmaster.com/country-info/stats/Military/Personnel/Per-capita#
Belarus	1872	2005	BLR	Upper middle income	From https://www.nationmaster.com/country-info/stats/Military/Personnel/Per-capita#
Belize	343	2005	BLZ	Lower middle income	From https://www.nationmaster.com/country-info/stats/Military/Personnel/Per-capita#
Benin	94.8	2005	BEN	Lower middle income	From https://www.nationmaster.com/country-info/stats/Military/Personnel/Per-capita#
Bhutan	1074	2000	BTN	Lower middle income	From https://www.nationmaster.com/country-info/stats/Military/Personnel/Per-capita#
Bolivia	762	2005	BOL	Lower middle income	From https://www.nationmaster.com/country-info/stats/Military/Personnel/Per-capita#
Bosnia and Herzegovina	307	2005	BIH	Upper middle income	From https://www.nationmaster.com/country-info/stats/Military/Personnel/Per-capita#
Botswana	623	2005	BWA	Upper middle income	From https://www.nationmaster.com/country-info/stats/Military/Personnel/Per-capita#
Brazil	361	2005	BRA	Upper middle income	From https://www.nationmaster.com/country-info/stats/Military/Personnel/Per-capita#
Bulgaria	1098	2005	BGR	Upper middle income	From https://www.nationmaster.com/country-info/stats/Military/Personnel/Per-capita#
Burkina Faso	85	2005	BFA	Low income	From https://www.nationmaster.com/country-info/stats/Military/Personnel/Per-capita#
Burma	956	2005	MMR	Lower middle income	From https://www.nationmaster.com/country-info/stats/Military/Personnel/Per-capita#
Burundi	1087	2005	BDI	Low income	From https://www.nationmaster.com/country-info/stats/Military/Personnel/Per-capita#
Cambodia	1357	2005	KHM	Lower middle income	From https://www.nationmaster.com/country-info/stats/Military/Personnel/Per-capita#
Cameroon	141	2005	CMR	Lower middle income	From https://www.nationmaster.com/country-info/stats/Military/Personnel/Per-capita#
Cape Verde	197	2005	CPV	Lower middle income	From https://www.nationmaster.com/country-info/stats/Military/Personnel/Per-capita#
Central African Republic	74.3	2005	CAF	Low income	From https://www.nationmaster.com/country-info/stats/Military/Personnel/Per-capita#
Chad	359	2005	TCD	Low income	From https://www.nationmaster.com/country-info/stats/Military/Personnel/Per-capita#
China	288	2005	CHN	Upper middle income	From https://www.nationmaster.com/country-info/stats/Military/Personnel/Per-capita#
Colombia	748	2005	COL	Upper middle income	From https://www.nationmaster.com/country-info/stats/Military/Personnel/Per-capita#
Congo, Republic of the	300	2005	COG	Lower middle income	From https://www.nationmaster.com/country-info/stats/Military/Personnel/Per-capita#
Costa Rica	407	2003	CRI	Upper middle income	From https://www.nationmaster.com/country-info/stats/Military/Personnel/Per-capita#
Cote d'Ivoire	105	2005	CIV	Lower middle income	From https://www.nationmaster.com/country-info/stats/Military/Personnel/Per-capita#
Cuba	674	2005	CUB	Upper middle income	From https://www.nationmaster.com/country-info/stats/Military/Personnel/Per-capita#
Democratic Republic of the Congo	113	2005	COD	Low income	From https://www.nationmaster.com/country-info/stats/Military/Personnel/Per-capita#
Djibouti	1639	2005	DJI	Lower middle income	From https://www.nationmaster.com/country-info/stats/Military/Personnel/Per-capita#
Dominican Republic	422	2005	DOM	Upper middle income	From https://www.nationmaster.com/country-info/stats/Military/Personnel/Per-capita#
East Timor	108	2004	TLS	Lower middle income	From https://www.nationmaster.com/country-info/stats/Military/Personnel/Per-capita#
Ecuador	357	2005	ECU	Upper middle income	From https://www.nationmaster.com/country-info/stats/Military/Personnel/Per-capita#
Egypt	1079	2005	EGY	Lower middle income	From https://www.nationmaster.com/country-info/stats/Military/Personnel/Per-capita#
El Salvador	233	2005	SLV	Lower middle income	From https://www.nationmaster.com/country-info/stats/Military/Personnel/Per-capita#
Equatorial Guinea	199	2005	GNQ	Upper middle income	From https://www.nationmaster.com/country-info/stats/Military/Personnel/Per-capita#
Eritrea	4590	2005	ERI	Low income	From https://www.nationmaster.com/country-info/stats/Military/Personnel/Per-capita#
Ethiopia	257	2005	ETH	Low income	From https://www.nationmaster.com/country-info/stats/Military/Personnel/Per-capita#
Fiji	472	2005	FJI	Upper middle income	From https://www.nationmaster.com/country-info/stats/Military/Personnel/Per-capita#
Gabon	506	2005	GAB	Upper middle income	From https://www.nationmaster.com/country-info/stats/Military/Personnel/Per-capita#
Georgia	514	2005	GEO	Upper middle income	From https://www.nationmaster.com/country-info/stats/Military/Personnel/Per-capita#
Ghana	31.7	2005	GHA	Lower middle income	From https://www.nationmaster.com/country-info/stats/Military/Personnel/Per-capita#
Guatemala	381	2005	GTM	Upper middle income	From https://www.nationmaster.com/country-info/stats/Military/Personnel/Per-capita#
Guinea	144	2005	GIN	Low income	From https://www.nationmaster.com/country-info/stats/Military/Personnel/Per-capita#
Guinea-Bissau	567	2005	GNB	Low income	From https://www.nationmaster.com/country-info/stats/Military/Personnel/Per-capita#
Guyana	399	2005	GUY	Upper middle income	From https://www.nationmaster.com/country-info/stats/Military/Personnel/Per-capita#
Haiti	64	2003	HTI	Lower middle income	From https://www.nationmaster.com/country-info/stats/Military/Personnel/Per-capita#
Honduras	278	2005	HND	Lower middle income	From https://www.nationmaster.com/country-info/stats/Military/Personnel/Per-capita#
India	278	2005	IND	Lower middle income	From https://www.nationmaster.com/country-info/stats/Military/Personnel/Per-capita#
Indonesia	264	2005	IDN	Lower middle income	From https://www.nationmaster.com/country-info/stats/Military/Personnel/Per-capita#
Iran	857	2005	IRN	Lower middle income	From https://www.nationmaster.com/country-info/stats/Military/Personnel/Per-capita#
Iraq	871	2005	IRQ	Upper middle income	From https://www.nationmaster.com/country-info/stats/Military/Personnel/Per-capita#
Jamaica	113	2005	JAM	Upper middle income	From https://www.nationmaster.com/country-info/stats/Military/Personnel/Per-capita#
Jordan	2051	2005	JOR	Upper middle income	From https://www.nationmaster.com/country-info/stats/Military/Personnel/Per-capita#
Kazakhstan	667	2005	KAZ	Upper middle income	From https://www.nationmaster.com/country-info/stats/Military/Personnel/Per-capita#
Kenya	84.7	2005	KEN	Lower middle income	From https://www.nationmaster.com/country-info/stats/Military/Personnel/Per-capita#
Kyrgyzstan	350	2005	KGZ	Lower middle income	From https://www.nationmaster.com/country-info/stats/Military/Personnel/Per-capita#
Laos	2278	2005	LAO	Lower middle income	From https://www.nationmaster.com/country-info/stats/Military/Personnel/Per-capita#
Lebanon	2119	2005	LBN	Upper middle income	From https://www.nationmaster.com/country-info/stats/Military/Personnel/Per-capita#
Lesotho	111	2005	LSO	Lower middle income	From https://www.nationmaster.com/country-info/stats/Military/Personnel/Per-capita#
Liberia	457	2005	LBR	Low income	From https://www.nationmaster.com/country-info/stats/Military/Personnel/Per-capita#
Libya	1298	2005	LBY	Upper middle income	From https://www.nationmaster.com/country-info/stats/Military/Personnel/Per-capita#
Madagascar	118	2005	MDG	Low income	From https://www.nationmaster.com/country-info/stats/Military/Personnel/Per-capita#
Malawi	54.3	2005	MWI	Low income	From https://www.nationmaster.com/country-info/stats/Military/Personnel/Per-capita#
Malaysia	533	2005	MYS	Upper middle income	From https://www.nationmaster.com/country-info/stats/Military/Personnel/Per-capita#
Maldives	1723	2000	MDV	Upper middle income	From https://www.nationmaster.com/country-info/stats/Military/Personnel/Per-capita#
Mali	88.8	2005	MLI	Low income	From https://www.nationmaster.com/country-info/stats/Military/Personnel/Per-capita#
Mauritania	684	2005	MRT	Lower middle income	From https://www.nationmaster.com/country-info/stats/Military/Personnel/Per-capita#
Mauritius	161	2005	MUS	Upper middle income	From https://www.nationmaster.com/country-info/stats/Military/Personnel/Per-capita#
Mexico	198	2005	MEX	Upper middle income	From https://www.nationmaster.com/country-info/stats/Military/Personnel/Per-capita#
Moldova	258	2005	MDA	Upper middle income	From https://www.nationmaster.com/country-info/stats/Military/Personnel/Per-capita#
Mongolia	626	2005	MNG	Lower middle income	From https://www.nationmaster.com/country-info/stats/Military/Personnel/Per-capita#
Morocco	833	2005	MAR	Lower middle income	From https://www.nationmaster.com/country-info/stats/Military/Personnel/Per-capita#
Mozambique	55.6	2005	MOZ	Low income	From https://www.nationmaster.com/country-info/stats/Military/Personnel/Per-capita#
Namibia	738	2005	NAM	Upper middle income	From https://www.nationmaster.com/country-info/stats/Military/Personnel/Per-capita#
Nepal	483	2005	NPL	Lower middle income	From https://www.nationmaster.com/country-info/stats/Military/Personnel/Per-capita#
Nicaragua	272	2005	NIC	Lower middle income	From https://www.nationmaster.com/country-info/stats/Military/Personnel/Per-capita#
Niger	71.6	2005	NER	Low income	From https://www.nationmaster.com/country-info/stats/Military/Personnel/Per-capita#
Nigeria	114	2005	NGA	Lower middle income	From https://www.nationmaster.com/country-info/stats/Military/Personnel/Per-capita#
Pakistan	591	2005	PAK	Lower middle income	From https://www.nationmaster.com/country-info/stats/Military/Personnel/Per-capita#
Panama	371	2005	PAN	Upper middle income	From https://www.nationmaster.com/country-info/stats/Military/Personnel/Per-capita#
Papua New Guinea	51	2005	PNG	Lower middle income	From https://www.nationmaster.com/country-info/stats/Military/Personnel/Per-capita#
Paraguay	424	2005	PRY	Upper middle income	From https://www.nationmaster.com/country-info/stats/Military/Personnel/Per-capita#
Peru	561	2005	PER	Upper middle income	From https://www.nationmaster.com/country-info/stats/Military/Personnel/Per-capita#
Philippines	177	2005	PHL	Lower middle income	From https://www.nationmaster.com/country-info/stats/Military/Personnel/Per-capita#
Romania	818	2005	ROU	Upper middle income	From https://www.nationmaster.com/country-info/stats/Military/Personnel/Per-capita#
Russia	1015	2005	RUS	Upper middle income	From https://www.nationmaster.com/country-info/stats/Military/Personnel/Per-capita#
Rwanda	586	2005	RWA	Low income	From https://www.nationmaster.com/country-info/stats/Military/Personnel/Per-capita#
Sao Tome and Principe	730	1999	STP	Lower middle income	From https://www.nationmaster.com/country-info/stats/Military/Personnel/Per-capita#
Senegal	163	2005	SEN	Lower middle income	From https://www.nationmaster.com/country-info/stats/Military/Personnel/Per-capita#
Sierra Leone	235	2005	SLE	Low income	From https://www.nationmaster.com/country-info/stats/Military/Personnel/Per-capita#
Singapore	3846	2005	SGP	High income	From https://www.nationmaster.com/country-info/stats/Military/Personnel/Per-capita#
Somalia	713	2000	SOM	Low income	From https://www.nationmaster.com/country-info/stats/Military/Personnel/Per-capita#
South Africa	119	2005	ZAF	Upper middle income	From https://www.nationmaster.com/country-info/stats/Military/Personnel/Per-capita#
Sri Lanka	1019	2005	LKA	Lower middle income	From https://www.nationmaster.com/country-info/stats/Military/Personnel/Per-capita#
Sudan	340	2005	SDN	Low income	From https://www.nationmaster.com/country-info/stats/Military/Personnel/Per-capita#
Suriname	445	2005	SUR	Upper middle income	From https://www.nationmaster.com/country-info/stats/Military/Personnel/Per-capita#
Swaziland	294	1999	SWZ	Lower middle income	From https://www.nationmaster.com/country-info/stats/Military/Personnel/Per-capita#
Syria	2184	2005	SYR	Low income	From https://www.nationmaster.com/country-info/stats/Military/Personnel/Per-capita#
Tajikistan	199	2005	TJK	Lower middle income	From https://www.nationmaster.com/country-info/stats/Military/Personnel/Per-capita#
Tanzania	72.8	2005	TZA	Lower middle income	From https://www.nationmaster.com/country-info/stats/Military/Personnel/Per-capita#
Thailand	655	2005	THA	Upper middle income	From https://www.nationmaster.com/country-info/stats/Military/Personnel/Per-capita#
The Gambia	52.7	2005	GMB	Low income	From https://www.nationmaster.com/country-info/stats/Military/Personnel/Per-capita#
Togo	159	2005	TGO	Low income	From https://www.nationmaster.com/country-info/stats/Military/Personnel/Per-capita#
Tunisia	469	2005	TUN	Lower middle income	From https://www.nationmaster.com/country-info/stats/Military/Personnel/Per-capita#
Turkey	856	2005	TUR	Upper middle income	From https://www.nationmaster.com/country-info/stats/Military/Personnel/Per-capita#
Turkmenistan	538	2005	TKM	Upper middle income	From https://www.nationmaster.com/country-info/stats/Military/Personnel/Per-capita#
Uganda	163	2005	UGA	Low income	From https://www.nationmaster.com/country-info/stats/Military/Personnel/Per-capita#
Ukraine	580	2005	UKR	Lower middle income	From https://www.nationmaster.com/country-info/stats/Military/Personnel/Per-capita#
Uzbekistan	348	2005	UZB	Lower middle income	From https://www.nationmaster.com/country-info/stats/Military/Personnel/Per-capita#
Venezuela	308	2005	VEN	Upper middle income	From https://www.nationmaster.com/country-info/stats/Military/Personnel/Per-capita#
Vietnam	596	2005	VNM	Lower middle income	From https://www.nationmaster.com/country-info/stats/Military/Personnel/Per-capita#
Yemen	658	2005	YEM	Low income	From https://www.nationmaster.com/country-info/stats/Military/Personnel/Per-capita#
Zambia	137	2005	ZMB	Lower middle income	From https://www.nationmaster.com/country-info/stats/Military/Personnel/Per-capita#
Zimbabwe	392	2005	ZWE	Lower middle income	From https://www.nationmaster.com/country-info/stats/Military/Personnel/Per-capita#
Comoros	160		COM	Lower middle income	Assumption: if 40% of the population is believed to be of military age (16-45) then we assumed that 0.6% of the population (in UMICs) or 0.4% of the population (in LICs and LMICs) was in the military itself, to aligm with the demand forecast.
Dominica	240		DMA	Upper middle income	Assumption: if 40% of the population is believed to be of military age (16-45) then we assumed that 0.6% of the population (in UMICs) or 0.4% of the population (in LICs and LMICs) was in the military itself, to aligm with the demand forecast.
Grenada	240		GRD	Upper middle income	Assumption: if 40% of the population is believed to be of military age (16-45) then we assumed that 0.6% of the population (in UMICs) or 0.4% of the population (in LICs and LMICs) was in the military itself, to aligm with the demand forecast.
Kiribati	160		KIR	Lower middle income	Assumption: if 40% of the population is believed to be of military age (16-45) then we assumed that 0.6% of the population (in UMICs) or 0.4% of the population (in LICs and LMICs) was in the military itself, to aligm with the demand forecast.
Micronesia	160		FSM	Lower middle income	Assumption: if 40% of the population is believed to be of military age (16-45) then we assumed that 0.6% of the population (in UMICs) or 0.4% of the population (in LICs and LMICs) was in the military itself, to aligm with the demand forecast.
Montenegro	240		MNE	Upper middle income	Assumption: if 40% of the population is believed to be of military age (16-45) then we assumed that 0.6% of the population (in UMICs) or 0.4% of the population (in LICs and LMICs) was in the military itself, to aligm with the demand forecast.
North Macedonia	240		MKD	Upper middle income	Assumption: if 40% of the population is believed to be of military age (16-45) then we assumed that 0.6% of the population (in UMICs) or 0.4% of the population (in LICs and LMICs) was in the military itself, to aligm with the demand forecast.
Samoa	160		WSM	Lower middle income	Assumption: if 40% of the population is believed to be of military age (16-45) then we assumed that 0.6% of the population (in UMICs) or 0.4% of the population (in LICs and LMICs) was in the military itself, to aligm with the demand forecast.
Serbia	240		SRB	Upper middle income	Assumption: if 40% of the population is believed to be of military age (16-45) then we assumed that 0.6% of the population (in UMICs) or 0.4% of the population (in LICs and LMICs) was in the military itself, to aligm with the demand forecast.
Solomon Islands	160		SLB	Lower middle income	Assumption: if 40% of the population is believed to be of military age (16-45) then we assumed that 0.6% of the population (in UMICs) or 0.4% of the population (in LICs and LMICs) was in the military itself, to aligm with the demand forecast.
South Sudan	160		SSD	Low income	Assumption: if 40% of the population is believed to be of military age (16-45) then we assumed that 0.6% of the population (in UMICs) or 0.4% of the population (in LICs and LMICs) was in the military itself, to aligm with the demand forecast.
St Lucia	240		LCA	Upper middle income	Assumption: if 40% of the population is believed to be of military age (16-45) then we assumed that 0.6% of the population (in UMICs) or 0.4% of the population (in LICs and LMICs) was in the military itself, to aligm with the demand forecast.
St. Vincent & Grenadines	240		VCT	Upper middle income	Assumption: if 40% of the population is believed to be of military age (16-45) then we assumed that 0.6% of the population (in UMICs) or 0.4% of the population (in LICs and LMICs) was in the military itself, to aligm with the demand forecast.
Tonga	240		TON	Upper middle income	Assumption: if 40% of the population is believed to be of military age (16-45) then we assumed that 0.6% of the population (in UMICs) or 0.4% of the population (in LICs and LMICs) was in the military itself, to aligm with the demand forecast.
Vanuatu	160		VUT	Lower middle income	Assumption: if 40% of the population is believed to be of military age (16-45) then we assumed that 0.6% of the population (in UMICs) or 0.4% of the population (in LICs and LMICs) was in the military itself, to aligm with the demand forecast.

## Sheet: GDP per capita (country)
ISO3	GDP per capita	Notes
AFG	355.8
AGO	3000.4
ALB	6810.1
ARG	13650.6
ARM	7018.1
AZE	7762.1
BDI	259
BEN	1302.9
BFA	830
BGD	2688.3
BGR	13974.4
BIH	7568.8
BLR	7888.3
BLZ	6984.2
BOL	3600.1
BRA	8917.7
BTN	3560.2
BWA	7738.9
CAF	427.1
CHN	12720.2
CIV	2486.4
CMR	1563.5
COD	653.7
COG	2649.2
COL	6624.2
COM	1484.9
CPV	3754.3
CRI	13365.4
CUB	9499.6
DJI	3136.1
DMA	8351.2
DOM	10111.2
DZA	4342.6
ECU	6391.3
EGY	4295.4
ERI	643	2011 value
ETH	1027.6
FJI	5356.2
FSM	3714
GAB	8820.3
GEO	6675
GHA	2203.6
GIN	1515.2
GMB	808.3
GNB	775.8
GNQ	7182.3
GRD	9689.1
GTM	5473.2
GUY	18199.5
HND	3040.2
HTI	1748.3
IDN	4788
IND	2410.9
IRN	4669.6
IRQ	5937.2
JAM	6047.2
JOR	4311
KAZ	11492
KEN	2099.3
KGZ	1655.1
KHM	1759.6
KIR	1702
LAO	2054.4
LBN	4136.1
LBR	754.5
LBY	6716.1
LCA	13030.9
LKA	3354.4
LSO	969.9
MAR	3442
MDA	5714.4
MDG	516.6
MDV	11780.8
MEX	11496.5
MKD	6591.5
MLI	833.3
MMR	1149.2
MNE	10093.4
MNG	5045.5
MOZ	558.3
MRT	2065.2
MUS	10256.2
MWI	645.2
MYS	11993.2
NAM	5031.1
NER	585.4
NGA	2162.6
NIC	2255.4
NPL	1336.5
PAK	1588.9
PAN	17357.6
PER	7125.8
PHL	3498.5
PNG	3115.9
PRK	650	No value available. Assumed.
PRY	6153.1
ROU	15786.8
RUS	15270.7
RWA	966.2
SDN	1102.1
SEN	1598.7
SLB	2205.3
SLE	475.8
SLV	5127.3
SOM	592.1
SRB	9537.7
SSD	1071.8
STP	2386.7
SUR	5858.8
SWZ	3986.9
SYR	420.6
TCD	716.8
TGO	942.6
THA	6910
TJK	1054.2
TKM	8792.5
TLS	2389.3
TON	4426
TUN	3747.4
TUR	10674.5
TZA	1192.8
UGA	964.4
UKR	4534
UZB	2255.2
VCT	9125.3
VEN	15975	2014 value
VNM	4163.5
VUT	3231.4
WSM	3745.6
YEM	701.71	2018 value
ZAF	6766.5
ZMB	1456.9
ZWE	1676.8

## Sheet: Transmission (common)
Parameter	Value	Source and rationale	Notes
Duration of infectiousness	4 weeks, exponential	(Hornick et al., 1970)
Fraction infected who become chronic carriers	Fixed, but varies by age	(Ames & Robins, 1943)
	< 25 years: 0.003
	>= 25 years: 0.021
Duration of immunity	104 weeks, exponential	(Hornick et al., 1970)	Since this will have an exponential formulation, this means that half of all people will not have immunity after 2 years and half will.

## Sheet: TransPar (country WQ)
			Incidence and transmission parameters from Bilcke 2019, Antillon 2017							Incidence and transmission parameters in the current model, with wealth quintiles incorporated
ISO	Country	Mean age	Incidence per 100,000	R0	m1 - scaling factor for transmission parameter for children <2	m2 - scaling factor for transmission for children 2-5	Probability that cases are symptomatic	Relative contribution of secondary infections and chronic carriers to force of infection		Incidence per 100,000. Mean parameter values	R0, 100% sanitation	multiplier for R0 for every 10 percent decrease in sanitation	R0 - average over all WQs	R0, WQ1	R0, WQ2	R0, WQ3	R0, WQ4	R0, WQ5	m1 - scaling factor for transmission parameter for children <2	m2 - scaling factor for transmission for children 2-5	Probability that cases are symptomatic	Relative contribution of secondary infections and chronic carriers to force of infection
AFG	Afghanistan	10.1853	648.21 (104.05, 1205.86)	2.92 (2.27, 3.60)	0.32 (<0.01, 0.92)	0.78 (0.09, 0.99)	0.24 (0.04, 0.46)	0.24 (0.11, 0.43)		573.708	1.23(0.99, 1.53)	1.20(1.11, 1.24)	2.16 (1.48, 2.62)	6.14 (3.79, 7.75)	5.65 (3.61, 7.04)	5.40 (3.51, 6.68)	4.35 (3.08, 5.21)	2.28 (2.00, 2.56)	0.35(0.15, 0.61)	0.80(0.57, 0.92)	0.21(0.14, 0.32)	0.24(0.13, 0.39)
AGO	Angola	14.4019	349.74 (115.24, 574.83)	2.11 (1.70, 2.51)	0.32 (<0.01, 0.92)	0.78 (0.09, 0.99)	0.16 (0.05, 0.30)	0.24 (0.11, 0.43)		355.282	1.60(1.26, 2.00)	1.16(1.09, 1.21)	2.06 (1.64, 2.54)	6.26 (4.10, 8.57)	4.35 (3.23, 5.54)	3.52 (2.78, 4.32)	2.85 (2.34, 3.41)	1.93 (1.57, 2.33)	0.32(0.14, 0.58)	0.79(0.55, 0.92)	0.15(0.10, 0.22)	0.24(0.13, 0.39)
ALB	Albania	15.5514	34.07 (2.12, 67.11)	4.09 (3.21, 4.95)	0.32 (<0.01, 0.92)	0.78 (0.09, 0.99)	0.03 (<0.01, 0.05)	0.24 (0.11, 0.43)		26.7558	4.64(3.42, 4.93)	1.22(1.11, 1.25)	4.65 (3.38, 5.10)	5.14 (3.88, 5.67)	5.03 (3.81, 5.53)	4.74 (3.60, 5.18)	4.61 (3.49, 5.02)	4.54 (3.45, 4.95)	0.40(0.18, 0.67)	0.83(0.63, 0.93)	0.02(0.01, 0.04)	0.22(0.12, 0.38)
ARG	Argentina	17.3402	25.75 (1.49, 50.73)	3.88 (3.74, 4.01)	0.32 (<0.01, 0.92)	0.78 (0.09, 0.99)	0.02 (<0.01, 0.04)	0.24 (0.11, 0.43)		20.9969	4.96(4.72, 4.99)	1.24(1.15, 1.26)	5.11 (4.89, 5.20)	6.02 (5.60, 6.20)	5.30 (5.06, 5.39)	5.14 (4.92, 5.22)	5.06 (4.84, 5.12)	4.97 (4.76, 5.03)	0.77(0.64, 0.86)	0.93(0.86, 0.97)	0.02(0.01, 0.03)	0.01(0.00, 0.03)
ARM	Armenia	16.6326	7.26 (0.61, 14.00)	3.88 (3.17, 4.62)	0.32 (<0.01, 0.92)	0.78 (0.09, 0.99)	<0.01 (<0.01, 0.01)	0.24 (0.11, 0.43)		6.15508	3.97(2.71, 4.62)	1.23(1.12, 1.25)	4.86 (3.56, 5.87)	13.43 (8.40, 17.38)	7.93 (5.57, 9.75)	4.92 (3.48, 5.83)	4.05 (2.81, 4.81)	4.05 (2.81, 4.81)	0.40(0.18, 0.66)	0.82(0.61, 0.93)	0.00(0.00, 0.01)	0.23(0.13, 0.38)
AZE	Azerbaijan	17.148	17.98 (1.42, 34.99)	2.45 (2.04, 2.90)	0.32 (<0.01, 0.92)	0.78 (0.09, 0.99)	0.01 (<0.01, 0.02)	0.24 (0.11, 0.43)		16.4816	3.05(2.64, 3.43)	1.22(1.14, 1.25)	3.58 (2.99, 4.10)	5.06 (4.07, 5.89)	5.26 (4.19, 6.16)	4.59 (3.80, 5.30)	3.54 (3.05, 3.99)	3.12 (2.70, 3.51)	0.36(0.16, 0.62)	0.81(0.59, 0.92)	0.01(0.01, 0.02)	0.24(0.13, 0.39)
LBR	Liberia	14.7993	721.96 (190.49, 1306.38)	2.02 (1.73, 2.32)	0.32 (<0.01, 0.92)	0.78 (0.09, 0.99)	0.34 (0.09, 0.67)	0.24 (0.11, 0.43)		792.564	1.30(1.09, 1.56)	1.14(1.10, 1.18)	1.65 (1.34, 1.97)	4.69 (3.60, 5.91)	4.41 (3.45, 5.50)	3.82 (3.08, 4.63)	3.29 (2.74, 3.88)	2.08 (1.83, 2.35)	0.31(0.13, 0.58)	0.78(0.54, 0.92)	0.33(0.23, 0.44)	0.24(0.13, 0.39)
BEN	Benin	9.9109	1012.42 (220.77, 1877.82)	2.99 (2.40, 3.64)	0.32 (<0.01, 0.92)	0.78 (0.09, 0.99)	0.37 (0.08, 0.69)	0.24 (0.11, 0.43)		970.287	0.95(0.73, 1.28)	1.20(1.12, 1.24)	1.93 (1.37, 2.26)	5.81 (3.72, 7.00)	5.70 (3.67, 6.86)	5.49 (3.60, 6.59)	4.49 (3.19, 5.25)	2.56 (2.22, 2.85)	0.36(0.16, 0.62)	0.81(0.58, 0.92)	0.36(0.25, 0.49)	0.24(0.13, 0.39)
PAK	Pakistan	12.7335	213.90 (127.63, 302.13)	3.87 (3.86, 3.87)	0.32 (<0.01, 0.92)	0.78 (0.09, 0.99)	0.11 (0.07, 0.16)	0.24 (0.11, 0.43)		213.933	4.18(3.39, 4.62)	1.20(1.13, 1.24)	5.16 (4.52, 5.68)	15.85 (11.41, 19.26)	8.14 (6.97, 9.12)	5.69 (4.91, 6.20)	4.93 (4.17, 5.39)	4.28 (3.54, 4.76)	0.39(0.19, 0.62)	0.87(0.71, 0.95)	0.11(0.08, 0.15)	0.24(0.13, 0.39)
ZWE	Zimbabwe	13.4841	136.28 (8.03, 265.80)	2.27 (2.02, 2.53)	0.32 (<0.01, 0.92)	0.78 (0.09, 0.99)	0.06 (<0.01, 0.12)	0.24 (0.11, 0.43)		117.119	1.32(0.92, 1.89)	1.19(1.10, 1.24)	2.04 (1.65, 2.40)	6.19 (4.19, 7.75)	4.33 (3.40, 5.18)	3.03 (2.55, 3.56)	3.76 (3.09, 4.45)	2.81 (2.34, 3.31)	0.33(0.15, 0.59)	0.79(0.57, 0.92)	0.05(0.03, 0.07)	0.24(0.13, 0.39)
BGR	Bulgaria	18.4582	3.58 (0.44, 6.74)	3.44 (3.04, 3.82)	0.32 (<0.01, 0.92)	0.78 (0.09, 0.99)	<0.01 (<0.01, <0.01)	0.24 (0.11, 0.43)		3.23155	4.90(4.38, 4.98)	1.24(1.14, 1.26)	5.15 (4.59, 5.35)	7.30 (6.24, 7.81)	5.95 (5.34, 6.23)	4.86 (4.40, 4.99)	4.86 (4.40, 4.99)	4.86 (4.40, 4.99)	0.57(0.35, 0.76)	0.89(0.76, 0.95)	0.00(0.00, 0.00)	0.15(0.05, 0.36)
BIH	Bosnia & Herzegovina	18.6222	3.25 (0.28, 5.99)	3.37 (3.06, 3.68)	0.32 (<0.01, 0.92)	0.78 (0.09, 0.99)	<0.01 (<0.01, <0.01)	0.24 (0.11, 0.43)		2.83974	4.90(4.37, 4.98)	1.23(1.14, 1.26)	5.13 (4.59, 5.33)	6.93 (5.89, 7.40)	5.29 (4.75, 5.48)	5.28 (4.74, 5.46)	5.03 (4.53, 5.18)	4.92 (4.43, 5.06)	0.59(0.36, 0.78)	0.89(0.76, 0.95)	0.00(0.00, 0.00)	0.10(0.03, 0.29)
BLR	Belarus	17.8664	4.44 (0.35, 8.45)	3.67 (3.41, 3.92)	0.32 (<0.01, 0.92)	0.78 (0.09, 0.99)	<0.01 (<0.01, <0.01)	0.24 (0.11, 0.43)		3.77848	4.93(4.59, 4.99)	1.22(1.10, 1.25)	4.97 (4.64, 5.09)	5.56 (5.11, 5.77)	4.95 (4.63, 5.05)	4.98 (4.65, 5.08)	4.92 (4.60, 5.02)	4.91 (4.59, 5.01)	0.68(0.51, 0.82)	0.92(0.82, 0.96)	0.00(0.00, 0.00)	0.02(0.01, 0.05)
BLZ	Belize	14.0548	66.85 (5.03, 129.83)	2.92 (2.23, 3.64)	0.32 (<0.01, 0.92)	0.78 (0.09, 0.99)	0.04 (<0.01, 0.08)	0.24 (0.11, 0.43)		56.0642	3.43(2.36, 4.21)	1.21(1.09, 1.25)	3.75 (2.61, 4.72)	6.60 (4.18, 8.81)	4.76 (3.26, 6.05)	3.76 (2.60, 4.66)	3.54 (2.45, 4.38)	3.47 (2.41, 4.31)	0.35(0.15, 0.62)	0.80(0.58, 0.92)	0.03(0.02, 0.05)	0.24(0.13, 0.38)
BOL	Bolivia	13.4885	168.72 (11.26, 329.67)	2.93 (2.27, 3.54)	0.32 (<0.01, 0.92)	0.78 (0.09, 0.99)	0.10 (<0.01, 0.20)	0.24 (0.11, 0.43)		142.208	3.55(2.46, 4.30)	1.21(1.10, 1.25)	3.83 (2.77, 4.77)	5.80 (3.78, 7.53)	4.82 (3.29, 6.10)	4.00 (2.79, 4.95)	3.52 (2.48, 4.30)	3.52 (2.48, 4.30)	0.35(0.15, 0.62)	0.80(0.58, 0.92)	0.08(0.05, 0.13)	0.24(0.13, 0.38)
BRA	Brazil	17.6516	50.16 (4.96, 96.21)	3.72 (3.32, 4.12)	0.32 (<0.01, 0.92)	0.78 (0.09, 0.99)	0.04 (<0.01, 0.08)	0.24 (0.11, 0.43)		43.2224	2.24(1.79, 2.71)	1.24(1.16, 1.26)	3.83 (3.14, 4.45)	16.34 (10.74, 19.62)	10.93 (8.01, 12.87)	5.95 (4.93, 6.87)	3.82 (3.20, 4.38)	2.57 (2.08, 3.03)	0.43(0.21, 0.68)	0.83(0.63, 0.93)	0.03(0.02, 0.06)	0.24(0.13, 0.39)
NPL	Nepal	13.2088	288.23 (124.21, 453.30)	3.70 (3.54, 3.87)	0.32 (<0.01, 0.92)	0.78 (0.09, 0.99)	0.15 (0.07, 0.24)	0.24 (0.11, 0.43)		282.681	3.40(3.03, 3.73)	1.25(1.19, 1.26)	4.66 (4.16, 5.07)	7.14 (6.27, 7.84)	6.91 (6.09, 7.59)	6.36 (5.64, 6.96)	6.11 (5.45, 6.69)	4.47 (4.03, 4.88)	0.56(0.34, 0.75)	0.87(0.71, 0.95)	0.14(0.10, 0.21)	0.24(0.13, 0.39)
BWA	Botswana	11.7065	90.77 (5.45, 171.64)	3.73 (3.72, 3.74)	0.32 (<0.01, 0.92)	0.78 (0.09, 0.99)	0.05 (<0.01, 0.09)	0.24 (0.11, 0.43)		73.267	4.84(4.13, 4.97)	1.24(1.15, 1.26)	5.23 (4.58, 5.53)	7.89 (6.41, 8.59)	6.43 (5.48, 6.86)	5.24 (4.56, 5.49)	4.78 (4.16, 4.98)	4.78 (4.16, 4.98)	0.57(0.35, 0.76)	0.88(0.74, 0.95)	0.04(0.02, 0.06)	0.21(0.11, 0.36)
CAF	Central Afr. Rep.	12.7112	467.02 (117.28, 826.42)	2.44 (2.36, 2.53)	0.32 (<0.01, 0.92)	0.78 (0.09, 0.99)	0.19 (0.05, 0.33)	0.24 (0.11, 0.43)		453.537	0.91(0.70, 1.25)	1.19(1.13, 1.23)	1.80 (1.54, 2.02)	5.19 (4.21, 5.92)	4.90 (4.03, 5.56)	4.61 (3.85, 5.21)	4.35 (3.68, 4.90)	3.16 (2.84, 3.50)	0.34(0.15, 0.59)	0.80(0.57, 0.92)	0.17(0.11, 0.25)	0.24(0.13, 0.39)
CHN	China	16.9729	20.40 (16.26, 24.49)	3.92 (3.54, 4.29)	0.32 (<0.01, 0.92)	0.78 (0.09, 0.99)	0.02 (0.01, 0.02)	0.24 (0.11, 0.43)		20.7032	4.89(4.37, 4.98)	1.24(1.16, 1.26)	5.33 (4.77, 5.56)	8.14 (6.92, 8.69)	6.60 (5.84, 6.93)	5.35 (4.84, 5.53)	4.85 (4.39, 4.99)	4.85 (4.39, 4.99)	0.58(0.36, 0.77)	0.89(0.76, 0.95)	0.02(0.01, 0.02)	0.16(0.06, 0.37)
CIV	C√¥te d'Ivoire	10.0856	375.20 (148.39, 596.52)	3.02 (2.36, 3.72)	0.32 (<0.01, 0.92)	0.78 (0.09, 0.99)	0.14 (0.05, 0.22)	0.24 (0.11, 0.43)		348.93	1.39(1.15, 1.67)	1.20(1.12, 1.24)	2.36 (1.64, 2.88)	7.42 (4.41, 9.88)	6.52 (4.06, 8.52)	5.54 (3.65, 7.05)	4.35 (3.14, 5.35)	1.85 (1.60, 2.12)	0.36(0.16, 0.62)	0.80(0.58, 0.92)	0.13(0.09, 0.20)	0.24(0.13, 0.39)
CMR	Cameroon	9.79926	325.79 (193.60, 456.81)	2.90 (2.36, 3.47)	0.32 (<0.01, 0.92)	0.78 (0.09, 0.99)	0.12 (0.07, 0.17)	0.24 (0.11, 0.43)		315.762	1.52(1.16, 1.99)	1.21(1.11, 1.25)	2.45 (1.77, 3.07)	8.34 (4.53, 11.40)	5.62 (3.60, 7.34)	4.14 (2.98, 5.23)	3.63 (2.74, 4.52)	2.18 (1.74, 2.67)	0.37(0.17, 0.63)	0.81(0.59, 0.93)	0.12(0.09, 0.16)	0.24(0.13, 0.39)
BGD	Bangladesh	12.4577	710.63 (335.12, 1078.84)	3.80 (3.64, 3.96)	0.32 (<0.01, 0.92)	0.78 (0.09, 0.99)	0.37 (0.17, 0.56)	0.24 (0.11, 0.43)		699.099	2.18(1.70, 2.69)	1.24(1.15, 1.26)	3.77 (3.08, 4.39)	11.44 (7.76, 13.65)	8.59 (6.42, 10.10)	5.68 (4.66, 6.58)	5.39 (4.43, 6.23)	3.62 (2.98, 4.18)	0.48(0.26, 0.71)	0.84(0.65, 0.94)	0.36(0.26, 0.47)	0.24(0.13, 0.39)
COG	Rep. of Congo	13.7945	279.21 (71.77, 481.51)	2.21 (2.01, 2.43)	0.32 (<0.01, 0.92)	0.78 (0.09, 0.99)	0.12 (0.03, 0.21)	0.24 (0.11, 0.43)		274.809	1.28(1.05, 1.55)	1.16(1.12, 1.20)	1.82 (1.54, 2.11)	5.36 (4.23, 6.52)	4.57 (3.74, 5.43)	4.44 (3.65, 5.25)	3.88 (3.28, 4.51)	2.18 (1.93, 2.46)	0.32(0.13, 0.58)	0.79(0.55, 0.92)	0.11(0.07, 0.16)	0.24(0.13, 0.39)
COL	Colombia	16.407	50.97 (4.96, 101.53)	4.01 (3.41, 4.60)	0.32 (<0.01, 0.92)	0.78 (0.09, 0.99)	0.04 (<0.01, 0.08)	0.24 (0.11, 0.43)		43.2823	4.66(3.51, 4.94)	1.23(1.13, 1.25)	5.27 (3.97, 5.87)	11.46 (7.78, 13.67)	6.84 (5.24, 7.70)	5.16 (3.97, 5.64)	4.69 (3.61, 5.09)	4.55 (3.50, 4.94)	0.43(0.21, 0.69)	0.84(0.65, 0.94)	0.03(0.02, 0.06)	0.22(0.12, 0.37)
COM	Comoros	13.7147	166.61 (62.87, 266.57)	2.24 (2.14, 2.34)	0.32 (<0.01, 0.92)	0.78 (0.09, 0.99)	0.07 (0.03, 0.11)	0.24 (0.11, 0.43)		166.539	1.28(1.13, 1.45)	1.18(1.14, 1.21)	1.98 (1.71, 2.22)	4.44 (3.76, 5.05)	4.51 (3.81, 5.14)	4.62 (3.88, 5.29)	4.10 (3.52, 4.62)	2.72 (2.49, 2.94)	0.32(0.14, 0.58)	0.79(0.55, 0.92)	0.06(0.04, 0.10)	0.24(0.13, 0.39)
CPV	Cape Verde	15.917	165.62 (35.63, 300.61)	2.84 (2.38, 3.28)	0.32 (<0.01, 0.92)	0.78 (0.09, 0.99)	0.10 (0.02, 0.18)	0.24 (0.11, 0.43)		160.983	4.24(3.30, 4.70)	1.21(1.09, 1.25)	4.39 (3.53, 4.97)	6.03 (4.65, 7.07)	5.02 (3.97, 5.72)	4.18 (3.29, 4.71)	4.18 (3.29, 4.71)	4.18 (3.29, 4.71)	0.38(0.17, 0.64)	0.82(0.61, 0.93)	0.09(0.06, 0.14)	0.23(0.13, 0.38)
CRI	Costa Rica	18.0528	32.19 (1.57, 61.78)	3.59 (3.33, 3.86)	0.32 (<0.01, 0.92)	0.78 (0.09, 0.99)	0.03 (<0.01, 0.05)	0.24 (0.11, 0.43)		26.4031	4.91(4.47, 4.99)	1.23(1.13, 1.26)	5.08 (4.70, 5.25)	5.99 (5.38, 6.28)	5.35 (4.90, 5.52)	5.24 (4.81, 5.40)	5.03 (4.61, 5.16)	4.99 (4.57, 5.11)	0.63(0.43, 0.79)	0.90(0.79, 0.96)	0.02(0.01, 0.03)	0.03(0.01, 0.09)
CUB	Cuba	18.6995	14.54 (1.05, 28.53)	3.33 (3.10, 3.57)	0.32 (<0.01, 0.92)	0.78 (0.09, 0.99)	0.01 (<0.01, 0.02)	0.24 (0.11, 0.43)		12.5257	4.68(3.97, 4.91)	1.24(1.15, 1.26)	5.37 (4.65, 5.78)	9.13 (7.42, 10.10)	7.42 (6.29, 8.08)	6.04 (5.22, 6.48)	4.92 (4.21, 5.22)	4.63 (3.95, 4.92)	0.45(0.24, 0.68)	0.85(0.67, 0.94)	0.01(0.01, 0.02)	0.22(0.12, 0.37)
DJI	Djibouti	12.1109	155.11 (75.19, 227.93)	3.88 (3.82, 3.95)	0.32 (<0.01, 0.92)	0.78 (0.09, 0.99)	0.08 (0.04, 0.12)	0.24 (0.11, 0.43)		150.317	4.87(4.30, 4.98)	1.24(1.17, 1.26)	5.51 (4.89, 5.77)	9.09 (7.62, 9.78)	7.36 (6.40, 7.79)	5.95 (5.30, 6.22)	4.83 (4.30, 4.99)	4.83 (4.30, 4.99)	0.62(0.43, 0.78)	0.89(0.77, 0.95)	0.08(0.05, 0.11)	0.21(0.11, 0.36)
DMA	Dominica	17.831	15.52 (1.86, 29.33)	2.29 (2.02, 2.55)	0.32 (<0.01, 0.92)	0.78 (0.09, 0.99)	0.01 (<0.01, 0.02)	0.24 (0.11, 0.43)		15.322	3.78(3.20, 4.22)	1.21(1.09, 1.25)	3.96 (3.42, 4.42)	5.40 (4.40, 6.26)	4.51 (3.82, 5.10)	3.77 (3.21, 4.24)	3.77 (3.21, 4.24)	3.77 (3.21, 4.24)	0.35(0.15, 0.61)	0.80(0.58, 0.92)	0.01(0.01, 0.01)	0.23(0.13, 0.38)
DOM	Dominican Republic	17.6113	17.43 (7.23, 27.16)	2.34 (2.05, 2.64)	0.32 (<0.01, 0.92)	0.78 (0.09, 0.99)	0.01 (<0.01, 0.02)	0.24 (0.11, 0.43)		18.447	3.29(2.66, 3.82)	1.21(1.08, 1.25)	3.63 (3.06, 4.19)	7.51 (5.09, 9.35)	4.28 (3.58, 4.91)	3.51 (2.89, 4.04)	3.43 (2.81, 3.96)	3.35 (2.74, 3.88)	0.35(0.15, 0.61)	0.80(0.58, 0.92)	0.01(0.01, 0.02)	0.24(0.13, 0.38)
BTN	Bhutan	10.3513	261.66 (109.90, 409.49)	4.83 (4.67, 4.99)	0.32 (<0.01, 0.92)	0.78 (0.09, 0.99)	0.20 (0.08, 0.31)	0.24 (0.11, 0.43)		248.118	3.12(2.30, 3.82)	1.24(1.18, 1.26)	4.96 (3.62, 6.22)	13.32 (9.27, 16.87)	9.53 (6.88, 11.90)	8.88 (6.46, 11.06)	6.13 (4.59, 7.55)	3.50 (2.61, 4.29)	0.47(0.24, 0.72)	0.84(0.65, 0.94)	0.19(0.13, 0.27)	0.24(0.13, 0.39)
ECU	Ecuador	11.6154	281.80 (16.86, 548.59)	3.59 (2.23, 4.94)	0.32 (<0.01, 0.92)	0.78 (0.09, 0.99)	0.15 (<0.01, 0.32)	0.24 (0.11, 0.43)		217.93	3.55(2.26, 4.39)	1.20(1.08, 1.25)	3.67 (2.33, 4.64)	4.97 (2.98, 6.63)	4.17 (2.61, 5.39)	3.50 (2.27, 4.40)	3.50 (2.27, 4.39)	3.50 (2.27, 4.39)	0.33(0.14, 0.61)	0.80(0.57, 0.92)	0.13(0.08, 0.20)	0.23(0.13, 0.38)
EGY	Egypt	14.0728	23.44 (13.74, 33.04)	3.39 (3.09, 3.68)	0.32 (<0.01, 0.92)	0.78 (0.09, 0.99)	0.01 (<0.01, 0.02)	0.24 (0.11, 0.43)		23.218	4.90(4.42, 4.98)	1.23(1.12, 1.25)	4.97 (4.53, 5.13)	5.50 (4.96, 5.73)	5.27 (4.79, 5.47)	4.96 (4.52, 5.11)	4.93 (4.48, 5.07)	4.86 (4.43, 4.99)	0.62(0.44, 0.78)	0.90(0.79, 0.96)	0.01(0.01, 0.02)	0.18(0.08, 0.34)
ERI	Eritrea	13.053	320.83 (138.98, 505.65)	2.38 (2.32, 2.44)	0.32 (<0.01, 0.92)	0.78 (0.09, 0.99)	0.13 (0.06, 0.21)	0.24 (0.11, 0.43)		319.527	1.26(1.11, 1.43)	1.16(1.13, 1.19)	1.86 (1.63, 2.11)	5.54 (4.63, 6.48)	5.51 (4.62, 6.45)	5.32 (4.48, 6.19)	4.45 (3.84, 5.08)	1.85 (1.68, 2.03)	0.32(0.14, 0.58)	0.79(0.55, 0.92)	0.12(0.08, 0.18)	0.24(0.13, 0.39)
GHA	Ghana	13.489	223.13 (198.16, 248.74)	2.27 (2.01, 2.54)	0.32 (<0.01, 0.92)	0.78 (0.09, 0.99)	0.09 (0.08, 0.11)	0.24 (0.11, 0.43)		231.298	1.19(1.03, 1.39)	1.16(1.12, 1.20)	1.80 (1.47, 2.10)	4.60 (3.63, 5.49)	4.78 (3.74, 5.74)	4.40 (3.51, 5.21)	4.13 (3.35, 4.85)	2.48 (2.25, 2.72)	0.32(0.14, 0.59)	0.79(0.57, 0.92)	0.09(0.08, 0.10)	0.24(0.13, 0.39)
FJI	Fiji	14.8346	61.57 (22.74, 100.72)	3.09 (3.08, 3.10)	0.32 (<0.01, 0.92)	0.78 (0.09, 0.99)	0.03 (0.01, 0.06)	0.24 (0.11, 0.43)		60.9594	4.41(3.81, 4.73)	1.22(1.13, 1.25)	4.91 (4.33, 5.33)	7.59 (6.36, 8.48)	6.25 (5.44, 6.84)	5.21 (4.58, 5.62)	4.81 (4.21, 5.17)	4.46 (3.88, 4.81)	0.43(0.23, 0.66)	0.84(0.66, 0.93)	0.03(0.02, 0.05)	0.23(0.13, 0.38)
FSM	Micronesia	13.5532	124.41 (20.44, 222.42)	3.58 (3.34, 3.81)	0.32 (<0.01, 0.92)	0.78 (0.09, 0.99)	0.07 (0.01, 0.12)	0.24 (0.11, 0.43)		106.998	4.90(4.42, 4.98)	1.24(1.15, 1.26)	5.16 (4.72, 5.36)	7.31 (6.24, 7.80)	5.96 (5.33, 6.23)	4.86 (4.40, 4.99)	4.86 (4.40, 4.99)	4.86 (4.40, 4.99)	0.63(0.45, 0.78)	0.90(0.79, 0.96)	0.06(0.03, 0.09)	0.19(0.09, 0.34)
GAB	Gabon	9.93131	229.60 (55.46, 399.27)	2.94 (2.35, 3.55)	0.32 (<0.01, 0.92)	0.78 (0.09, 0.99)	0.08 (0.02, 0.15)	0.24 (0.11, 0.43)		199.344	1.79(1.44, 2.18)	1.21(1.11, 1.25)	2.69 (1.96, 3.35)	9.11 (4.88, 12.42)	6.86 (4.14, 9.05)	4.87 (3.37, 6.17)	2.40 (1.97, 2.88)	1.88 (1.53, 2.27)	0.37(0.17, 0.63)	0.81(0.59, 0.93)	0.08(0.05, 0.12)	0.24(0.13, 0.39)
GEO	Georgia	18.4507	5.59 (0.56, 10.92)	3.44 (3.14, 3.72)	0.32 (<0.01, 0.92)	0.78 (0.09, 0.99)	<0.01 (<0.01, <0.01)	0.24 (0.11, 0.43)		4.92596	4.90(4.40, 4.98)	1.24(1.16, 1.26)	5.30 (4.81, 5.50)	7.45 (6.41, 7.90)	6.28 (5.61, 6.56)	5.64 (5.12, 5.85)	4.87 (4.44, 5.00)	4.86 (4.43, 4.99)	0.59(0.38, 0.77)	0.89(0.77, 0.95)	0.00(0.00, 0.01)	0.14(0.05, 0.35)
MWI	Malawi	12.9159	196.23 (96.10, 292.67)	2.40 (2.30, 2.50)	0.32 (<0.01, 0.92)	0.78 (0.09, 0.99)	0.08 (0.04, 0.12)	0.24 (0.11, 0.43)		197.015	1.53(1.09, 2.12)	1.21(1.10, 1.25)	2.40 (1.96, 2.77)	6.18 (4.37, 7.38)	4.46 (3.58, 5.18)	3.72 (3.10, 4.28)	3.51 (2.94, 4.05)	3.25 (2.71, 3.74)	0.36(0.17, 0.61)	0.81(0.59, 0.92)	0.07(0.05, 0.11)	0.24(0.13, 0.39)
GIN	Guinea	12.4808	419.81 (171.14, 636.52)	2.48 (2.34, 2.62)	0.32 (<0.01, 0.92)	0.78 (0.09, 0.99)	0.17 (0.07, 0.25)	0.24 (0.11, 0.43)		407.263	1.18(0.89, 1.57)	1.20(1.13, 1.24)	2.09 (1.72, 2.41)	6.49 (4.81, 7.68)	5.63 (4.36, 6.57)	4.34 (3.61, 4.97)	3.83 (3.28, 4.36)	2.53 (2.17, 2.89)	0.36(0.17, 0.61)	0.80(0.58, 0.92)	0.15(0.10, 0.22)	0.24(0.13, 0.39)
GMB	Gambia	13.13	223.35 (122.80, 330.75)	2.36 (2.30, 2.43)	0.32 (<0.01, 0.92)	0.78 (0.09, 0.99)	0.09 (0.05, 0.13)	0.24 (0.11, 0.43)		226.568	1.75(1.43, 2.12)	1.19(1.13, 1.23)	2.51 (2.17, 2.84)	7.12 (5.47, 8.51)	5.32 (4.39, 6.17)	4.59 (3.91, 5.26)	3.35 (2.94, 3.78)	1.95 (1.61, 2.30)	0.34(0.15, 0.60)	0.80(0.57, 0.92)	0.09(0.06, 0.12)	0.24(0.13, 0.38)
GNB	Guinea-Bissau	13.7569	148.94 (33.63, 263.55)	2.22 (1.93, 2.51)	0.32 (<0.01, 0.92)	0.78 (0.09, 0.99)	0.06 (0.01, 0.12)	0.24 (0.11, 0.43)		143.999	1.16(0.98, 1.38)	1.15(1.11, 1.19)	1.68 (1.38, 1.97)	4.80 (3.72, 5.92)	4.70 (3.66, 5.77)	4.55 (3.57, 5.55)	3.98 (3.22, 4.73)	2.31 (2.07, 2.54)	0.31(0.13, 0.58)	0.78(0.55, 0.92)	0.06(0.04, 0.09)	0.24(0.13, 0.39)
GNQ	Equatorial Guinea	12.7992	33.79 (13.31, 54.40)	2.42 (2.31, 2.54)	0.32 (<0.01, 0.92)	0.78 (0.09, 0.99)	0.01 (<0.01, 0.02)	0.24 (0.11, 0.43)		33.301	1.38(1.03, 1.84)	1.21(1.12, 1.25)	2.29 (1.93, 2.63)	6.06 (4.44, 7.16)	5.04 (3.94, 5.86)	4.19 (3.46, 4.82)	3.48 (2.98, 3.98)	2.90 (2.47, 3.31)	0.36(0.17, 0.61)	0.80(0.59, 0.92)	0.01(0.01, 0.02)	0.24(0.13, 0.39)
GRD	Grenada	17.6002	23.07 (2.22, 43.88)	2.35 (2.06, 2.64)	0.32 (<0.01, 0.92)	0.78 (0.09, 0.99)	0.02 (<0.01, 0.03)	0.24 (0.11, 0.43)		22.0556	3.84(3.21, 4.30)	1.21(1.09, 1.25)	4.01 (3.41, 4.49)	5.48 (4.40, 6.37)	4.58 (3.83, 5.19)	3.83 (3.20, 4.32)	3.83 (3.20, 4.32)	3.83 (3.20, 4.32)	0.35(0.15, 0.62)	0.81(0.59, 0.92)	0.01(0.01, 0.02)	0.23(0.13, 0.38)
GTM	Guatemala	11.818	111.08 (28.64, 189.08)	3.60 (2.27, 4.94)	0.32 (<0.01, 0.92)	0.78 (0.09, 0.99)	0.06 (0.02, 0.11)	0.24 (0.11, 0.43)		95.5671	1.76(1.40, 2.18)	1.19(1.09, 1.24)	2.53 (1.80, 3.29)	8.88 (4.39, 13.17)	6.99 (3.86, 9.91)	4.37 (2.97, 5.71)	2.72 (2.17, 3.33)	1.97 (1.58, 2.38)	0.33(0.14, 0.60)	0.79(0.56, 0.92)	0.06(0.03, 0.09)	0.24(0.13, 0.39)
GUY	Guyana	15.6917	76.63 (6.90, 140.79)	4.16 (3.36, 4.96)	0.32 (<0.01, 0.92)	0.78 (0.09, 0.99)	0.06 (<0.01, 0.11)	0.24 (0.11, 0.43)		62.4382	4.66(3.46, 4.94)	1.23(1.12, 1.25)	4.97 (3.82, 5.49)	6.97 (5.15, 7.96)	5.85 (4.41, 6.53)	5.09 (3.83, 5.59)	4.93 (3.72, 5.40)	4.71 (3.54, 5.13)	0.41(0.19, 0.67)	0.83(0.64, 0.93)	0.05(0.03, 0.08)	0.22(0.12, 0.37)
HND	Honduras	15.7752	62.22 (9.03, 116.89)	2.93 (2.21, 3.65)	0.32 (<0.01, 0.92)	0.78 (0.09, 0.99)	0.04 (<0.01, 0.07)	0.24 (0.11, 0.43)		56.3905	3.26(2.50, 3.89)	1.22(1.11, 1.25)	3.79 (2.95, 4.52)	6.83 (4.80, 8.62)	4.96 (3.78, 6.04)	4.45 (3.42, 5.36)	3.66 (2.82, 4.38)	3.29 (2.52, 3.96)	0.36(0.16, 0.62)	0.81(0.59, 0.92)	0.03(0.02, 0.05)	0.24(0.13, 0.39)
HTI	Haiti	17.9456	97.57 (9.42, 186.15)	2.26 (2.16, 2.36)	0.32 (<0.01, 0.92)	0.78 (0.09, 0.99)	0.07 (<0.01, 0.13)	0.24 (0.11, 0.43)		96.6668	1.51(1.20, 1.89)	1.17(1.12, 1.21)	2.18 (1.94, 2.40)	6.37 (5.30, 7.36)	5.19 (4.51, 5.84)	4.44 (3.96, 4.93)	3.89 (3.50, 4.30)	2.38 (2.04, 2.72)	0.32(0.13, 0.58)	0.79(0.55, 0.92)	0.05(0.03, 0.09)	0.24(0.13, 0.39)
KEN	Kenya	13.31	350.69 (200.70, 509.84)	2.31 (2.15, 2.48)	0.32 (<0.01, 0.92)	0.78 (0.09, 0.99)	0.15 (0.08, 0.21)	0.24 (0.11, 0.43)		360.13	1.45(1.09, 1.93)	1.19(1.11, 1.24)	2.20 (1.86, 2.54)	6.66 (4.74, 8.10)	4.65 (3.75, 5.43)	3.46 (2.98, 3.97)	3.97 (3.36, 4.58)	2.39 (1.98, 2.79)	0.34(0.15, 0.60)	0.80(0.57, 0.92)	0.14(0.10, 0.19)	0.24(0.13, 0.39)
BFA	Burkina Faso	12.3663	495.28 (422.36, 567.47)	2.50 (2.39, 2.61)	0.32 (<0.01, 0.92)	0.78 (0.09, 0.99)	0.19 (0.16, 0.22)	0.24 (0.11, 0.43)		505.582	1.31(1.01, 1.72)	1.22(1.13, 1.25)	2.30 (1.86, 2.64)	6.86 (4.82, 8.12)	5.87 (4.35, 6.86)	4.37 (3.56, 5.02)	3.15 (2.71, 3.59)	2.66 (2.27, 3.04)	0.37(0.18, 0.62)	0.81(0.60, 0.92)	0.19(0.17, 0.21)	0.24(0.13, 0.39)
IRN	Iran	16.2378	178.75 (22.59, 329.54)	4.19 (4.08, 4.30)	0.32 (<0.01, 0.92)	0.78 (0.09, 0.99)	0.14 (0.02, 0.26)	0.24 (0.11, 0.43)		157.11	4.96(4.72, 4.99)	1.25(1.18, 1.26)	5.28 (5.03, 5.39)	7.58 (6.82, 7.87)	6.12 (5.75, 6.27)	4.94 (4.74, 5.00)	4.94 (4.74, 5.00)	4.94 (4.74, 5.00)	0.78(0.65, 0.87)	0.94(0.86, 0.97)	0.12(0.07, 0.18)	0.01(0.00, 0.03)
PHL	Philippines	10.7933	550.29 (234.23, 864.17)	3.67 (3.53, 3.80)	0.32 (<0.01, 0.92)	0.78 (0.09, 0.99)	0.29 (0.12, 0.45)	0.24 (0.11, 0.43)		536.04	4.26(2.79, 4.81)	1.22(1.11, 1.25)	4.88 (3.17, 5.78)	9.38 (6.14, 11.74)	6.39 (4.41, 7.66)	5.48 (3.77, 6.45)	4.63 (3.17, 5.38)	4.35 (2.97, 5.04)	0.42(0.20, 0.68)	0.83(0.63, 0.93)	0.28(0.19, 0.38)	0.23(0.13, 0.38)
JAM	Jamaica	17.5325	18.34 (2.19, 34.20)	3.73 (3.30, 4.19)	0.32 (<0.01, 0.92)	0.78 (0.09, 0.99)	0.01 (<0.01, 0.03)	0.24 (0.11, 0.43)		16.0048	4.78(3.96, 4.96)	1.24(1.16, 1.26)	5.42 (4.55, 5.81)	9.26 (7.38, 10.27)	7.57 (6.26, 8.26)	5.47 (4.63, 5.82)	5.04 (4.27, 5.33)	4.77 (4.04, 5.04)	0.48(0.26, 0.71)	0.86(0.69, 0.94)	0.01(0.01, 0.02)	0.21(0.11, 0.36)
JOR	Jordan	14.7527	28.81 (10.13, 47.23)	3.13 (3.06, 3.19)	0.32 (<0.01, 0.92)	0.78 (0.09, 0.99)	0.02 (<0.01, 0.03)	0.24 (0.11, 0.43)		25.8174	4.94(4.30, 4.99)	1.22(1.10, 1.25)	4.95 (4.29, 5.11)	5.31 (4.68, 5.52)	5.09 (4.51, 5.25)	5.01 (4.44, 5.15)	4.96 (4.39, 5.09)	4.93 (4.36, 5.06)	0.68(0.52, 0.81)	0.90(0.78, 0.95)	0.01(0.01, 0.02)	0.17(0.08, 0.32)
KAZ	Kazakhstan	14.9282	125.91 (5.35, 242.02)	2.99 (2.15, 3.89)	0.32 (<0.01, 0.92)	0.78 (0.09, 0.99)	0.07 (<0.01, 0.15)	0.24 (0.11, 0.43)		94.9679	3.59(3.08, 4.01)	1.23(1.14, 1.25)	3.64 (3.07, 4.09)	3.72 (3.16, 4.20)	3.68 (3.14, 4.15)	3.75 (3.18, 4.24)	3.81 (3.21, 4.31)	3.68 (3.13, 4.14)	0.37(0.16, 0.64)	0.82(0.60, 0.93)	0.06(0.03, 0.09)	0.23(0.13, 0.38)
ZAF	South Africa	14.5046	92.75 (7.25, 172.15)	3.22 (3.04, 3.41)	0.32 (<0.01, 0.92)	0.78 (0.09, 0.99)	0.05 (<0.01, 0.09)	0.24 (0.11, 0.43)		76.781	3.67(3.25, 4.01)	1.24(1.18, 1.26)	4.53 (4.04, 4.95)	6.99 (6.05, 7.74)	6.93 (6.01, 7.67)	6.34 (5.55, 6.99)	4.26 (3.81, 4.66)	3.73 (3.33, 4.09)	0.51(0.29, 0.72)	0.86(0.69, 0.94)	0.04(0.02, 0.07)	0.24(0.13, 0.39)
KGZ	Kyrgyzstan	15.9617	148.98 (7.75, 296.12)	2.86 (2.22, 3.50)	0.32 (<0.01, 0.92)	0.78 (0.09, 0.99)	0.09 (<0.01, 0.18)	0.24 (0.11, 0.43)		121.092	3.82(3.34, 4.19)	1.24(1.16, 1.26)	3.87 (3.37, 4.26)	3.97 (3.47, 4.38)	3.86 (3.39, 4.26)	3.91 (3.42, 4.31)	4.04 (3.52, 4.47)	3.93 (3.44, 4.33)	0.42(0.20, 0.67)	0.83(0.64, 0.93)	0.07(0.04, 0.11)	0.23(0.13, 0.38)
ZMB	Zambia	13.2758	251.59 (138.49, 361.39)	2.33 (2.17, 2.48)	0.32 (<0.01, 0.92)	0.78 (0.09, 0.99)	0.10 (0.06, 0.15)	0.24 (0.11, 0.43)		255.375	1.36(1.13, 1.64)	1.18(1.13, 1.22)	2.12 (1.79, 2.39)	5.34 (4.27, 6.30)	4.62 (3.81, 5.35)	4.50 (3.74, 5.21)	4.47 (3.71, 5.16)	2.44 (2.18, 2.72)	0.32(0.14, 0.58)	0.79(0.56, 0.92)	0.10(0.07, 0.14)	0.24(0.13, 0.39)
KIR	Kiribati	10.3533	308.75 (37.74, 580.41)	4.02 (3.51, 4.52)	0.32 (<0.01, 0.92)	0.78 (0.09, 0.99)	0.16 (0.02, 0.30)	0.24 (0.11, 0.43)		259.531	1.80(1.43, 2.23)	1.23(1.14, 1.25)	3.15 (2.39, 3.82)	9.18 (5.89, 11.62)	5.84 (4.29, 7.19)	7.16 (4.96, 8.92)	4.55 (3.55, 5.54)	2.77 (2.27, 3.32)	0.41(0.19, 0.67)	0.83(0.62, 0.93)	0.14(0.09, 0.21)	0.24(0.13, 0.39)
LAO	Lao	10.8474	586.61 (354.35, 826.63)	3.66 (3.65, 3.67)	0.32 (<0.01, 0.92)	0.78 (0.09, 0.99)	0.31 (0.19, 0.43)	0.24 (0.11, 0.43)		586.5	3.70(2.36, 4.50)	1.23(1.12, 1.25)	4.71 (3.23, 5.95)	16.36 (8.78, 22.42)	8.47 (5.54, 10.89)	5.12 (3.41, 6.32)	4.03 (2.63, 4.96)	3.74 (2.41, 4.62)	0.44(0.22, 0.69)	0.83(0.63, 0.94)	0.30(0.22, 0.40)	0.24(0.13, 0.39)
LBN	Lebanon	15.3913	38.03 (18.37, 57.72)	4.39 (4.24, 4.53)	0.32 (<0.01, 0.92)	0.78 (0.09, 0.99)	0.03 (0.01, 0.04)	0.24 (0.11, 0.43)		37.3522	4.96(4.74, 4.99)	1.25(1.19, 1.26)	5.29 (5.03, 5.39)	7.61 (6.91, 7.88)	6.13 (5.79, 6.27)	4.95 (4.75, 5.00)	4.95 (4.75, 5.00)	4.95 (4.75, 5.00)	0.79(0.66, 0.88)	0.94(0.87, 0.97)	0.03(0.02, 0.04)	0.01(0.00, 0.02)
MDG	Madagascar	13.4077	673.39 (136.96, 1226.38)	2.31 (2.12, 2.47)	0.32 (<0.01, 0.92)	0.78 (0.09, 0.99)	0.28 (0.06, 0.51)	0.24 (0.11, 0.43)		667.993	0.99(0.75, 1.36)	1.18(1.12, 1.22)	1.71 (1.46, 1.95)	4.84 (3.91, 5.62)	4.54 (3.73, 5.23)	4.22 (3.53, 4.82)	4.06 (3.43, 4.61)	3.07 (2.74, 3.43)	0.32(0.14, 0.58)	0.79(0.56, 0.92)	0.26(0.17, 0.37)	0.24(0.13, 0.39)
LBY	Libya	13.5507	32.60 (16.18, 49.55)	3.50 (3.01, 3.96)	0.32 (<0.01, 0.92)	0.78 (0.09, 0.99)	0.02 (<0.01, 0.03)	0.24 (0.11, 0.43)		31.8509	4.74(3.79, 4.95)	1.22(1.11, 1.25)	4.91 (4.02, 5.30)	6.84 (5.39, 7.65)	5.64 (4.60, 6.13)	4.66 (3.82, 4.96)	4.66 (3.82, 4.96)	4.66 (3.82, 4.96)	0.47(0.25, 0.70)	0.85(0.69, 0.94)	0.02(0.01, 0.02)	0.22(0.12, 0.37)
LCA	Saint Lucia	18.5436	24.30 (4.34, 45.62)	3.40 (3.23, 3.56)	0.32 (<0.01, 0.92)	0.78 (0.09, 0.99)	0.02 (<0.01, 0.04)	0.24 (0.11, 0.43)		23.2216	4.85(4.28, 4.97)	1.24(1.17, 1.26)	5.47 (4.91, 5.74)	9.04 (7.51, 9.74)	7.32 (6.34, 7.77)	5.93 (5.29, 6.21)	4.81 (4.29, 4.98)	4.81 (4.29, 4.98)	0.53(0.33, 0.72)	0.87(0.74, 0.94)	0.02(0.01, 0.03)	0.20(0.10, 0.35)
LKA	Sri Lanka	15.3936	152.64 (24.61, 289.99)	4.37 (4.26, 4.48)	0.32 (<0.01, 0.92)	0.78 (0.09, 0.99)	0.12 (0.02, 0.22)	0.24 (0.11, 0.43)		138.81	4.96(4.72, 4.99)	1.25(1.19, 1.26)	5.38 (5.13, 5.48)	8.00 (7.24, 8.30)	6.45 (6.04, 6.61)	5.19 (4.96, 5.26)	4.94 (4.72, 5.00)	4.94 (4.72, 5.00)	0.78(0.64, 0.87)	0.94(0.86, 0.97)	0.10(0.07, 0.16)	0.01(0.00, 0.03)
LSO	Lesotho	13.7162	101.18 (8.52, 199.19)	3.51 (3.27, 3.77)	0.32 (<0.01, 0.92)	0.78 (0.09, 0.99)	0.05 (<0.01, 0.11)	0.24 (0.11, 0.43)		86.9149	2.44(1.69, 3.23)	1.22(1.10, 1.25)	3.70 (2.93, 4.29)	9.47 (6.25, 11.42)	5.85 (4.66, 6.80)	5.12 (4.12, 5.92)	5.68 (4.53, 6.60)	4.71 (3.75, 5.44)	0.41(0.19, 0.66)	0.82(0.61, 0.93)	0.04(0.03, 0.07)	0.24(0.13, 0.39)
MAR	Morocco	14.8849	28.27 (16.44, 40.27)	3.09 (2.85, 3.35)	0.32 (<0.01, 0.92)	0.78 (0.09, 0.99)	0.02 (<0.01, 0.02)	0.24 (0.11, 0.43)		28.4083	3.78(2.93, 4.36)	1.21(1.09, 1.25)	4.40 (3.69, 5.01)	14.31 (7.90, 18.42)	5.74 (4.76, 6.57)	3.87 (3.05, 4.46)	3.74 (2.92, 4.36)	3.74 (2.92, 4.36)	0.40(0.19, 0.66)	0.82(0.61, 0.93)	0.02(0.01, 0.02)	0.24(0.13, 0.38)
MDA	Moldova	17.3891	2.90 (0.15, 5.71)	3.86 (3.81, 3.91)	0.32 (<0.01, 0.92)	0.78 (0.09, 0.99)	<0.01 (<0.01, <0.01)	0.24 (0.11, 0.43)		2.3588	3.79(3.33, 4.15)	1.24(1.18, 1.26)	5.27 (4.63, 5.77)	10.28 (8.69, 11.32)	9.13 (7.90, 10.01)	7.72 (6.84, 8.41)	5.92 (5.32, 6.40)	4.41 (3.92, 4.79)	0.47(0.25, 0.71)	0.85(0.66, 0.94)	0.00(0.00, 0.00)	0.24(0.13, 0.39)
MRT	Mauritania	12.8445	275.36 (180.54, 374.00)	2.40 (2.25, 2.57)	0.32 (<0.01, 0.92)	0.78 (0.09, 0.99)	0.11 (0.07, 0.15)	0.24 (0.11, 0.43)		277.353	1.59(1.23, 2.03)	1.20(1.12, 1.24)	2.40 (2.03, 2.78)	8.66 (5.73, 10.86)	6.27 (4.65, 7.58)	3.80 (3.22, 4.40)	2.69 (2.27, 3.11)	1.96 (1.56, 2.37)	0.36(0.16, 0.61)	0.80(0.58, 0.92)	0.11(0.08, 0.14)	0.24(0.13, 0.39)
MDV	Maldives	14.2203	153.47 (17.09, 290.91)	3.32 (3.20, 3.45)	0.32 (<0.01, 0.92)	0.78 (0.09, 0.99)	0.08 (<0.01, 0.16)	0.24 (0.11, 0.43)		133.283	4.93(4.55, 4.99)	1.22(1.11, 1.25)	4.96 (4.65, 5.08)	5.25 (4.86, 5.40)	5.11 (4.74, 5.24)	4.98 (4.63, 5.09)	4.92 (4.57, 5.02)	4.96 (4.60, 5.06)	0.70(0.53, 0.83)	0.92(0.82, 0.96)	0.07(0.04, 0.11)	0.09(0.03, 0.22)
MEX	Mexico	16.6	31.81 (11.40, 52.76)	2.61 (2.18, 3.05)	0.32 (<0.01, 0.92)	0.78 (0.09, 0.99)	0.02 (<0.01, 0.03)	0.24 (0.11, 0.43)		32.8333	4.00(3.15, 4.52)	1.21(1.09, 1.25)	4.20 (3.37, 4.77)	5.58 (4.35, 6.59)	4.71 (3.74, 5.42)	4.14 (3.29, 4.71)	4.09 (3.25, 4.66)	3.98 (3.16, 4.54)	0.36(0.16, 0.62)	0.81(0.59, 0.93)	0.02(0.01, 0.03)	0.23(0.13, 0.38)
MKD	Macedonia	18.5754	9.24 (0.55, 18.11)	3.39 (3.14, 3.63)	0.32 (<0.01, 0.92)	0.78 (0.09, 0.99)	<0.01 (<0.01, 0.02)	0.24 (0.11, 0.43)		7.96427	4.90(4.40, 4.98)	1.23(1.13, 1.26)	5.08 (4.56, 5.27)	6.73 (5.76, 7.19)	5.35 (4.85, 5.55)	5.00 (4.54, 5.15)	4.88 (4.44, 5.01)	4.86 (4.42, 4.99)	0.60(0.39, 0.78)	0.89(0.77, 0.96)	0.01(0.00, 0.01)	0.05(0.02, 0.14)
MLI	Mali	12.5007	297.84 (186.77, 417.64)	2.48 (2.43, 2.54)	0.32 (<0.01, 0.92)	0.78 (0.09, 0.99)	0.12 (0.07, 0.16)	0.24 (0.11, 0.43)		304.184	1.23(0.91, 1.67)	1.21(1.13, 1.25)	2.19 (1.79, 2.51)	6.41 (4.61, 7.54)	5.47 (4.15, 6.36)	4.25 (3.50, 4.87)	3.44 (2.95, 3.92)	2.87 (2.45, 3.27)	0.37(0.18, 0.61)	0.81(0.60, 0.92)	0.11(0.09, 0.15)	0.24(0.13, 0.39)
MMR	Myanmar	13.0385	256.39 (204.84, 307.00)	4.77 (4.56, 4.99)	0.32 (<0.01, 0.92)	0.78 (0.09, 0.99)	0.19 (0.15, 0.23)	0.24 (0.11, 0.43)		257.406	3.45(2.63, 4.09)	1.24(1.16, 1.26)	5.87 (4.56, 6.88)	18.76 (12.92, 22.61)	13.28 (9.95, 15.74)	9.83 (7.71, 11.49)	7.27 (5.81, 8.41)	4.71 (3.70, 5.46)	0.51(0.28, 0.73)	0.85(0.66, 0.94)	0.19(0.16, 0.22)	0.24(0.13, 0.39)
MNE	Montenegro	17.903	7.63 (0.62, 14.34)	3.63 (3.18, 4.07)	0.32 (<0.01, 0.92)	0.78 (0.09, 0.99)	<0.01 (<0.01, 0.01)	0.24 (0.11, 0.43)		6.35516	4.90(4.36, 4.98)	1.23(1.12, 1.25)	5.04 (4.53, 5.22)	6.32 (5.46, 6.74)	5.23 (4.69, 5.42)	5.01 (4.50, 5.17)	4.89 (4.41, 5.03)	4.88 (4.40, 5.02)	0.58(0.35, 0.78)	0.89(0.76, 0.95)	0.00(0.00, 0.01)	0.10(0.02, 0.38)
MNG	Mongolia	17.3736	164.95 (8.72, 319.44)	2.40 (2.13, 2.67)	0.32 (<0.01, 0.92)	0.78 (0.09, 0.99)	0.11 (<0.01, 0.22)	0.24 (0.11, 0.43)		149.522	2.43(1.93, 2.94)	1.21(1.11, 1.25)	3.11 (2.67, 3.58)	8.36 (5.69, 10.30)	5.01 (4.12, 5.84)	4.41 (3.73, 5.08)	3.07 (2.55, 3.54)	2.46 (1.96, 2.97)	0.34(0.15, 0.61)	0.80(0.57, 0.92)	0.08(0.05, 0.13)	0.24(0.13, 0.39)
IND	India	13.7016	295.48 (91.53, 508.70)	3.54 (3.43, 3.64)	0.32 (<0.01, 0.92)	0.78 (0.09, 0.99)	0.16 (0.05, 0.27)	0.24 (0.11, 0.43)		281.75	3.38(2.74, 3.91)	1.23(1.13, 1.25)	4.50 (3.87, 5.02)	11.61 (7.92, 13.69)	7.79 (6.20, 8.91)	5.69 (4.87, 6.39)	4.35 (3.68, 4.87)	3.67 (3.03, 4.17)	0.44(0.22, 0.68)	0.83(0.63, 0.93)	0.15(0.09, 0.22)	0.24(0.13, 0.39)
THA	Thailand	15.7751	116.59 (14.72, 219.40)	4.31 (4.29, 4.33)	0.32 (<0.01, 0.92)	0.78 (0.09, 0.99)	0.09 (0.01, 0.17)	0.24 (0.11, 0.43)		97.9438	5.00(5.00, 5.00)	1.26(1.26, 1.26)	5.11 (5.11, 5.11)	5.63 (5.63, 5.63)	5.21 (5.21, 5.21)	5.09 (5.09, 5.09)	5.07 (5.06, 5.07)	5.04 (5.04, 5.04)	1.00(0.99, 1.00)	1.00(1.00, 1.00)	0.08(0.05, 0.12)	0.00(0.00, 0.00)
MUS	Mauritius	16.566	85.98 (12.96, 157.09)	4.06 (3.81, 4.33)	0.32 (<0.01, 0.92)	0.78 (0.09, 0.99)	0.07 (0.01, 0.12)	0.24 (0.11, 0.43)		77.2933	4.92(4.48, 4.99)	1.24(1.15, 1.26)	5.20 (4.76, 5.37)	7.38 (6.33, 7.83)	6.00 (5.40, 6.25)	4.88 (4.48, 5.00)	4.88 (4.48, 5.00)	4.88 (4.48, 5.00)	0.65(0.45, 0.81)	0.91(0.79, 0.96)	0.06(0.04, 0.09)	0.03(0.01, 0.10)
TZA	Tanzania	12.8906	339.34 (134.86, 542.60)	2.41 (2.27, 2.53)	0.32 (<0.01, 0.92)	0.78 (0.09, 0.99)	0.14 (0.05, 0.22)	0.24 (0.11, 0.43)		335.952	1.80(1.31, 2.39)	1.21(1.10, 1.25)	2.61 (2.17, 3.06)	6.52 (4.41, 7.92)	4.40 (3.55, 5.16)	3.49 (2.92, 4.04)	3.50 (2.93, 4.06)	3.30 (2.73, 3.81)	0.36(0.17, 0.62)	0.81(0.59, 0.92)	0.13(0.08, 0.19)	0.24(0.13, 0.39)
WSM	Samoa	15.0577	79.64 (19.73, 144.00)	3.11 (2.59, 3.65)	0.32 (<0.01, 0.92)	0.78 (0.09, 0.99)	0.04 (0.01, 0.08)	0.24 (0.11, 0.43)		75.9074	4.60(3.54, 4.91)	1.21(1.08, 1.25)	4.63 (3.73, 5.07)	5.78 (4.48, 6.56)	4.72 (3.71, 5.16)	4.57 (3.59, 4.99)	4.61 (3.62, 5.02)	4.53 (3.56, 4.94)	0.41(0.19, 0.66)	0.83(0.64, 0.93)	0.04(0.03, 0.06)	0.23(0.13, 0.37)
NAM	Namibia	13.2585	86.03 (7.37, 174.83)	2.33 (2.22, 2.44)	0.32 (<0.01, 0.92)	0.78 (0.09, 0.99)	0.04 (<0.01, 0.07)	0.24 (0.11, 0.43)		73.9227	1.43(1.19, 1.71)	1.17(1.13, 1.20)	2.06 (1.79, 2.33)	6.75 (5.35, 8.12)	6.09 (4.92, 7.24)	5.04 (4.21, 5.86)	2.91 (2.59, 3.26)	1.70 (1.46, 1.97)	0.33(0.15, 0.59)	0.79(0.56, 0.92)	0.03(0.02, 0.05)	0.24(0.13, 0.39)
NER	Niger	12.2529	340.04 (179.54, 501.67)	2.53 (2.48, 2.58)	0.32 (<0.01, 0.92)	0.78 (0.09, 0.99)	0.13 (0.07, 0.20)	0.24 (0.11, 0.43)		340.401	0.94(0.77, 1.17)	1.20(1.15, 1.23)	1.87 (1.61, 2.09)	5.54 (4.52, 6.29)	5.54 (4.52, 6.29)	5.54 (4.52, 6.29)	4.41 (3.77, 4.90)	2.67 (2.46, 2.90)	0.35(0.16, 0.60)	0.80(0.58, 0.92)	0.13(0.09, 0.18)	0.24(0.13, 0.39)
DZA	Algeria	15.1415	24.65 (13.90, 36.03)	2.99 (2.94, 3.04)	0.32 (<0.01, 0.92)	0.78 (0.09, 0.99)	0.01 (<0.01, 0.02)	0.24 (0.11, 0.43)		25.1862	4.22(3.49, 4.63)	1.22(1.10, 1.25)	4.73 (4.10, 5.19)	7.63 (6.00, 8.76)	5.70 (4.90, 6.31)	5.14 (4.40, 5.63)	4.68 (3.96, 5.11)	4.45 (3.73, 4.87)	0.40(0.19, 0.66)	0.82(0.62, 0.93)	0.01(0.01, 0.02)	0.23(0.13, 0.38)
NIC	Nicaragua	16.5968	70.40 (6.61, 135.76)	2.61 (2.21, 3.03)	0.32 (<0.01, 0.92)	0.78 (0.09, 0.99)	0.04 (<0.01, 0.09)	0.24 (0.11, 0.43)		63.0175	1.64(1.42, 1.88)	1.17(1.13, 1.20)	2.38 (1.97, 2.78)	6.86 (5.30, 8.43)	6.06 (4.80, 7.32)	6.06 (4.80, 7.32)	4.47 (3.74, 5.20)	1.90 (1.66, 2.15)	0.32(0.14, 0.59)	0.79(0.55, 0.92)	0.04(0.02, 0.06)	0.24(0.13, 0.39)
MOZ	Mozambique	13.0216	293.82 (177.40, 403.07)	2.38 (2.28, 2.49)	0.32 (<0.01, 0.92)	0.78 (0.09, 0.99)	0.12 (0.07, 0.16)	0.24 (0.11, 0.43)		296.141	1.28(1.06, 1.54)	1.17(1.13, 1.20)	1.98 (1.71, 2.24)	6.10 (4.92, 7.23)	5.38 (4.44, 6.27)	4.63 (3.93, 5.31)	4.28 (3.68, 4.88)	2.06 (1.82, 2.32)	0.33(0.14, 0.59)	0.79(0.56, 0.92)	0.11(0.08, 0.15)	0.24(0.13, 0.39)
MYS	Malaysia	14.9928	113.16 (20.12, 203.82)	4.46 (4.44, 4.47)	0.32 (<0.01, 0.92)	0.78 (0.09, 0.99)	0.09 (0.02, 0.16)	0.24 (0.11, 0.43)		100.218	4.99(4.96, 5.00)	1.26(1.25, 1.26)	5.39 (5.35, 5.41)	7.89 (7.75, 7.93)	6.28 (6.22, 6.30)	5.00 (4.97, 5.01)	5.00 (4.97, 5.01)	5.00 (4.97, 5.01)	0.96(0.93, 0.97)	0.98(0.97, 0.99)	0.07(0.05, 0.12)	0.00(0.00, 0.00)
PAN	Panama	16.1462	22.29 (3.86, 40.13)	2.81 (2.15, 3.45)	0.32 (<0.01, 0.92)	0.78 (0.09, 0.99)	0.01 (<0.01, 0.03)	0.24 (0.11, 0.43)		20.5656	3.26(2.58, 3.83)	1.22(1.11, 1.25)	3.75 (3.01, 4.51)	6.32 (4.61, 7.84)	5.22 (4.02, 6.33)	4.32 (3.44, 5.16)	3.58 (2.87, 4.22)	3.25 (2.59, 3.84)	0.36(0.16, 0.62)	0.81(0.59, 0.92)	0.01(0.01, 0.02)	0.24(0.13, 0.39)
PER	Peru	13.7878	113.43 (8.32, 218.92)	2.88 (2.19, 3.56)	0.32 (<0.01, 0.92)	0.78 (0.09, 0.99)	0.07 (<0.01, 0.14)	0.24 (0.11, 0.43)		94.0618	2.10(1.64, 2.60)	1.21(1.10, 1.25)	2.88 (2.05, 3.66)	9.64 (4.99, 13.70)	6.71 (4.07, 9.02)	4.10 (3.02, 5.16)	2.53 (1.98, 3.08)	2.15 (1.67, 2.65)	0.34(0.15, 0.61)	0.80(0.57, 0.92)	0.05(0.03, 0.09)	0.24(0.13, 0.39)
SEN	Senegal	14.9522	229.85 (121.33, 342.77)	1.99 (1.66, 2.35)	0.32 (<0.01, 0.92)	0.78 (0.09, 0.99)	0.11 (0.05, 0.19)	0.24 (0.11, 0.43)		243.599	1.78(1.38, 2.25)	1.17(1.09, 1.23)	2.22 (1.81, 2.70)	6.29 (4.01, 8.59)	3.90 (3.00, 4.84)	3.01 (2.47, 3.61)	2.60 (2.14, 3.10)	2.08 (1.66, 2.53)	0.32(0.14, 0.58)	0.79(0.55, 0.92)	0.10(0.07, 0.15)	0.24(0.13, 0.39)
PNG	Papua New Guinea	8.47205	3950.42 (222.97, 7712.68)	4.31 (3.67, 4.96)	0.32 (<0.01, 0.92)	0.78 (0.09, 0.99)	1.00 (0.11, 1.00)	0.24 (0.11, 0.43)		1884.85	1.25(1.02, 1.54)	1.22(1.13, 1.25)	2.60 (1.71, 3.11)	8.20 (4.79, 10.12)	6.70 (4.22, 8.14)	6.42 (4.10, 7.77)	6.09 (3.97, 7.35)	2.52 (2.16, 2.87)	0.37(0.16, 0.64)	0.81(0.59, 0.93)	0.99(0.99, 1.00)	0.24(0.13, 0.39)
PRK	North Korea	15.6161	260.88 (22.50, 487.31)	4.31 (4.14, 4.48)	0.32 (<0.01, 0.92)	0.78 (0.09, 0.99)	0.20 (0.02, 0.38)	0.24 (0.11, 0.43)		219.354	4.88(4.32, 4.98)	1.25(1.20, 1.26)	6.01 (5.38, 6.31)	11.14 (9.39, 11.91)	8.96 (7.78, 9.48)	7.21 (6.41, 7.55)	5.80 (5.21, 6.02)	4.83 (4.34, 4.99)	0.60(0.39, 0.77)	0.89(0.76, 0.95)	0.17(0.10, 0.25)	0.19(0.09, 0.35)
PRY	Paraguay	16.6322	48.79 (4.00, 92.03)	2.62 (2.21, 3.00)	0.32 (<0.01, 0.92)	0.78 (0.09, 0.99)	0.03 (<0.01, 0.06)	0.24 (0.11, 0.43)		42.3017	3.08(2.34, 3.73)	1.21(1.09, 1.25)	3.57 (2.89, 4.22)	10.61 (6.11, 13.95)	4.40 (3.54, 5.19)	3.38 (2.62, 4.03)	3.24 (2.49, 3.89)	3.13 (2.39, 3.79)	0.36(0.16, 0.63)	0.81(0.59, 0.93)	0.02(0.01, 0.04)	0.24(0.13, 0.39)
ROU	Romania	18.733	9.72 (0.89, 17.99)	3.32 (3.02, 3.62)	0.32 (<0.01, 0.92)	0.78 (0.09, 0.99)	<0.01 (<0.01, 0.02)	0.24 (0.11, 0.43)		8.56083	4.67(3.91, 4.91)	1.24(1.15, 1.26)	5.34 (4.58, 5.75)	8.98 (7.22, 9.99)	7.31 (6.14, 8.00)	5.96 (5.11, 6.41)	4.86 (4.15, 5.17)	4.61 (3.93, 4.92)	0.44(0.23, 0.68)	0.84(0.67, 0.94)	0.01(0.00, 0.01)	0.22(0.12, 0.37)
RUS	Russia	18.0054	9.28 (0.94, 16.85)	3.62 (3.41, 3.82)	0.32 (<0.01, 0.92)	0.78 (0.09, 0.99)	<0.01 (<0.01, 0.01)	0.24 (0.11, 0.43)		8.04261	4.88(4.36, 4.98)	1.24(1.18, 1.26)	5.57 (5.06, 5.81)	9.28 (7.85, 9.91)	7.49 (6.56, 7.90)	6.05 (5.44, 6.30)	4.89 (4.41, 5.04)	4.84 (4.36, 4.99)	0.57(0.38, 0.75)	0.89(0.76, 0.95)	0.01(0.00, 0.01)	0.18(0.09, 0.34)
RWA	Rwanda	13.1986	220.83 (109.07, 337.90)	2.35 (2.26, 2.43)	0.32 (<0.01, 0.92)	0.78 (0.09, 0.99)	0.09 (0.04, 0.14)	0.24 (0.11, 0.43)		223.898	1.99(1.47, 2.60)	1.21(1.09, 1.25)	2.70 (2.26, 3.14)	6.20 (4.31, 7.45)	4.07 (3.39, 4.70)	3.42 (2.85, 3.93)	3.58 (3.00, 4.11)	3.37 (2.79, 3.87)	0.36(0.16, 0.61)	0.81(0.58, 0.92)	0.09(0.06, 0.13)	0.24(0.13, 0.39)
SDN	Sudan	11.3738	137.48 (29.46, 248.60)	2.98 (2.16, 3.78)	0.32 (<0.01, 0.92)	0.78 (0.09, 0.99)	0.05 (0.01, 0.10)	0.24 (0.11, 0.43)		120.549	1.35(1.10, 1.66)	1.19(1.11, 1.23)	2.17 (1.61, 2.66)	6.81 (4.23, 8.96)	6.37 (4.06, 8.29)	4.91 (3.44, 6.12)	3.31 (2.66, 3.91)	1.96 (1.69, 2.26)	0.35(0.16, 0.61)	0.80(0.57, 0.92)	0.05(0.03, 0.07)	0.24(0.13, 0.39)
COD	Dem. Rep. Congo	13.3511	877.42 (150.08, 1586.86)	2.31 (2.14, 2.48)	0.32 (<0.01, 0.92)	0.78 (0.09, 0.99)	0.36 (0.06, 0.66)	0.24 (0.11, 0.43)		877.216	1.00(0.78, 1.31)	1.18(1.13, 1.22)	1.74 (1.47, 1.97)	4.67 (3.79, 5.37)	4.48 (3.68, 5.14)	4.34 (3.59, 4.95)	4.23 (3.52, 4.82)	3.16 (2.81, 3.51)	0.32(0.14, 0.58)	0.79(0.56, 0.92)	0.34(0.23, 0.46)	0.24(0.13, 0.39)
SLB	Solomon Islands	9.16324	715.71 (52.34, 1392.46)	2.92 (2.37, 3.46)	0.32 (<0.01, 0.92)	0.78 (0.09, 0.99)	0.26 (0.02, 0.53)	0.24 (0.11, 0.43)		588.033	3.05(2.23, 3.77)	1.22(1.11, 1.25)	3.46 (2.50, 4.44)	5.83 (3.87, 7.67)	4.82 (3.37, 6.20)	3.99 (2.91, 5.03)	3.31 (2.45, 4.12)	3.04 (2.27, 3.78)	0.37(0.16, 0.64)	0.81(0.60, 0.93)	0.23(0.15, 0.33)	0.24(0.13, 0.39)
SLE	Sierra Leone	12.6096	565.38 (220.78, 907.08)	2.46 (2.32, 2.59)	0.32 (<0.01, 0.92)	0.78 (0.09, 0.99)	0.22 (0.09, 0.36)	0.24 (0.11, 0.43)		561.695	1.04(0.80, 1.38)	1.20(1.13, 1.23)	1.92 (1.62, 2.21)	5.82 (4.51, 6.78)	5.39 (4.26, 6.23)	4.88 (3.96, 5.59)	3.77 (3.25, 4.24)	2.71 (2.41, 3.04)	0.35(0.16, 0.60)	0.80(0.58, 0.92)	0.21(0.14, 0.30)	0.24(0.13, 0.39)
SLV	El Salvador	16.5176	18.89 (4.07, 33.56)	4.00 (3.47, 4.53)	0.32 (<0.01, 0.92)	0.78 (0.09, 0.99)	0.02 (<0.01, 0.03)	0.24 (0.11, 0.43)		17.1459	4.24(3.15, 4.74)	1.23(1.14, 1.26)	5.29 (4.04, 6.05)	11.42 (8.07, 13.72)	8.32 (6.32, 9.76)	6.59 (5.11, 7.59)	4.81 (3.69, 5.46)	4.29 (3.25, 4.88)	0.42(0.20, 0.68)	0.83(0.63, 0.93)	0.01(0.01, 0.02)	0.23(0.13, 0.38)
SOM	Somalia	15.2883	341.33 (210.29, 475.07)	1.93 (1.52, 2.38)	0.32 (<0.01, 0.92)	0.78 (0.09, 0.99)	0.17 (0.10, 0.32)	0.24 (0.11, 0.43)		369.754	2.33(1.91, 2.78)	1.17(1.09, 1.23)	2.62 (2.09, 3.19)	4.41 (3.07, 5.82)	3.76 (2.78, 4.80)	3.22 (2.50, 3.97)	2.75 (2.21, 3.32)	2.36 (1.92, 2.81)	0.32(0.13, 0.58)	0.79(0.55, 0.92)	0.16(0.11, 0.21)	0.24(0.13, 0.39)
SRB	Serbia	18.5574	8.07 (0.61, 15.33)	3.39 (3.11, 3.68)	0.32 (<0.01, 0.92)	0.78 (0.09, 0.99)	<0.01 (<0.01, 0.01)	0.24 (0.11, 0.43)		7.02348	4.91(4.47, 4.99)	1.22(1.10, 1.25)	4.93 (4.57, 5.07)	5.38 (4.93, 5.59)	5.04 (4.65, 5.18)	4.92 (4.54, 5.03)	4.89 (4.52, 5.00)	4.88 (4.51, 4.99)	0.63(0.42, 0.79)	0.90(0.79, 0.96)	0.01(0.00, 0.01)	0.03(0.01, 0.09)
ETH	Ethiopia	10.9229	365.68 (136.85, 601.35)	2.99 (2.43, 3.58)	0.32 (<0.01, 0.92)	0.78 (0.09, 0.99)	0.13 (0.05, 0.22)	0.24 (0.11, 0.43)		348.579	0.84(0.65, 1.15)	1.22(1.13, 1.25)	1.89 (1.39, 2.16)	5.34 (3.70, 6.21)	5.05 (3.56, 5.85)	4.95 (3.52, 5.71)	4.93 (3.51, 5.69)	3.20 (2.63, 3.59)	0.37(0.18, 0.62)	0.81(0.60, 0.92)	0.13(0.08, 0.19)	0.24(0.13, 0.39)
STP	Sao Tome & Principe	14.1349	220.27 (39.88, 399.15)	2.16 (1.94, 2.37)	0.32 (<0.01, 0.92)	0.78 (0.09, 0.99)	0.10 (0.02, 0.18)	0.24 (0.11, 0.43)		207.922	1.56(1.29, 1.89)	1.17(1.12, 1.21)	2.10 (1.77, 2.45)	6.27 (4.66, 7.90)	5.58 (4.28, 6.90)	4.01 (3.33, 4.71)	2.54 (2.22, 2.90)	1.84 (1.55, 2.15)	0.32(0.14, 0.58)	0.79(0.55, 0.92)	0.08(0.05, 0.13)	0.24(0.13, 0.39)
SUR	Suriname	18.0054	33.66 (3.36, 64.40)	3.61 (3.32, 3.90)	0.32 (<0.01, 0.92)	0.78 (0.09, 0.99)	0.03 (<0.01, 0.05)	0.24 (0.11, 0.43)		29.5052	4.88(4.34, 4.98)	1.24(1.17, 1.26)	5.47 (4.88, 5.72)	11.32 (8.88, 12.43)	5.91 (5.29, 6.17)	5.16 (4.64, 5.34)	5.02 (4.51, 5.19)	4.99 (4.48, 5.15)	0.56(0.35, 0.75)	0.88(0.75, 0.95)	0.02(0.01, 0.04)	0.18(0.08, 0.35)
SWZ	Eswatini	12.4295	122.14 (8.84, 238.45)	2.50 (2.48, 2.51)	0.32 (<0.01, 0.92)	0.78 (0.09, 0.99)	0.05 (<0.01, 0.09)	0.24 (0.11, 0.43)		101.146	1.88(1.51, 2.30)	1.21(1.14, 1.24)	2.79 (2.44, 3.17)	6.19 (5.08, 7.14)	4.44 (3.86, 5.02)	3.83 (3.36, 4.33)	5.20 (4.42, 5.93)	3.25 (2.81, 3.67)	0.37(0.18, 0.61)	0.80(0.59, 0.91)	0.04(0.02, 0.06)	0.25(0.14, 0.41)
SYR	Syria	13.0735	27.97 (15.01, 40.11)	3.63 (3.27, 3.97)	0.32 (<0.01, 0.92)	0.78 (0.09, 0.99)	0.01 (<0.01, 0.02)	0.24 (0.11, 0.43)		27.2855	4.83(4.10, 4.97)	1.23(1.13, 1.25)	5.06 (4.39, 5.34)	7.14 (5.84, 7.80)	5.85 (5.03, 6.25)	4.80 (4.17, 5.02)	4.77 (4.13, 4.98)	4.77 (4.13, 4.98)	0.54(0.32, 0.74)	0.87(0.73, 0.95)	0.01(0.01, 0.02)	0.21(0.11, 0.36)
IDN	Indonesia	13.5639	206.23 (80.68, 327.09)	3.56 (3.27, 3.85)	0.32 (<0.01, 0.92)	0.78 (0.09, 0.99)	0.11 (0.04, 0.17)	0.24 (0.11, 0.43)		193.502	1.95(1.58, 2.35)	1.24(1.16, 1.26)	3.39 (2.74, 3.89)	14.15 (9.13, 16.93)	9.73 (7.00, 11.42)	5.99 (4.90, 6.91)	3.31 (2.81, 3.79)	2.25 (1.85, 2.65)	0.46(0.24, 0.68)	0.84(0.65, 0.94)	0.10(0.07, 0.16)	0.24(0.13, 0.39)
KHM	Cambodia	11.0635	494.39 (351.02, 640.53)	3.56 (3.46, 3.67)	0.32 (<0.01, 0.92)	0.78 (0.09, 0.99)	0.26 (0.19, 0.34)	0.24 (0.11, 0.43)		498.006	4.23(2.67, 4.81)	1.22(1.10, 1.25)	4.88 (3.22, 5.84)	12.33 (7.12, 16.41)	5.67 (3.77, 6.79)	5.64 (3.74, 6.75)	4.63 (3.02, 5.44)	4.21 (2.72, 4.93)	0.42(0.20, 0.67)	0.83(0.63, 0.93)	0.26(0.21, 0.32)	0.23(0.13, 0.38)
TGO	Togo	12.7185	289.94 (175.97, 406.68)	2.44 (2.31, 2.56)	0.32 (<0.01, 0.92)	0.78 (0.09, 0.99)	0.12 (0.07, 0.16)	0.24 (0.11, 0.43)		294.121	1.18(0.98, 1.41)	1.18(1.14, 1.21)	1.95 (1.67, 2.22)	5.84 (4.68, 6.87)	5.51 (4.47, 6.45)	4.98 (4.12, 5.77)	4.49 (3.79, 5.14)	2.21 (1.99, 2.45)	0.33(0.14, 0.59)	0.79(0.56, 0.92)	0.11(0.08, 0.15)	0.24(0.13, 0.39)
TJK	Tajikistan	15.2823	221.91 (11.76, 425.31)	1.96 (1.45, 2.46)	0.32 (<0.01, 0.92)	0.78 (0.09, 0.99)	0.11 (<0.01, 0.30)	0.24 (0.11, 0.43)		209.738	2.99(2.32, 3.60)	1.19(1.10, 1.24)	3.06 (2.33, 3.76)	3.11 (2.39, 3.80)	3.09 (2.37, 3.77)	3.12 (2.39, 3.81)	3.16 (2.41, 3.88)	3.23 (2.44, 3.98)	0.32(0.14, 0.59)	0.79(0.56, 0.92)	0.09(0.06, 0.14)	0.24(0.13, 0.39)
TKM	Turkmenistan	17.7027	149.07 (8.08, 294.87)	2.32 (2.16, 2.48)	0.32 (<0.01, 0.92)	0.78 (0.09, 0.99)	0.10 (<0.01, 0.20)	0.24 (0.11, 0.43)		138.228	4.09(3.63, 4.42)	1.24(1.16, 1.25)	4.13 (3.70, 4.49)	4.23 (3.77, 4.60)	4.21 (3.75, 4.57)	4.13 (3.68, 4.48)	4.27 (3.80, 4.64)	4.08 (3.64, 4.43)	0.42(0.21, 0.66)	0.84(0.65, 0.93)	0.08(0.05, 0.12)	0.23(0.13, 0.38)
TLS	Timor-Leste	10.2391	341.08 (275.77, 408.94)	3.16 (2.42, 3.93)	0.32 (<0.01, 0.92)	0.78 (0.09, 0.99)	0.12 (0.10, 0.16)	0.24 (0.11, 0.43)		331.169	1.87(1.39, 2.44)	1.22(1.11, 1.25)	2.78 (2.10, 3.45)	9.46 (5.29, 12.93)	5.59 (3.88, 7.24)	4.08 (3.09, 5.14)	3.05 (2.37, 3.79)	2.42 (1.86, 3.03)	0.39(0.18, 0.65)	0.82(0.60, 0.93)	0.13(0.11, 0.15)	0.24(0.13, 0.39)
TON	Tonga	14.7826	67.09 (16.28, 123.16)	3.18 (2.76, 3.59)	0.32 (<0.01, 0.92)	0.78 (0.09, 0.99)	0.04 (<0.01, 0.07)	0.24 (0.11, 0.43)		64.1068	4.49(3.58, 4.84)	1.22(1.11, 1.25)	4.76 (3.95, 5.27)	6.49 (5.17, 7.35)	5.66 (4.59, 6.31)	5.00 (4.04, 5.50)	4.54 (3.65, 4.97)	4.48 (3.60, 4.90)	0.42(0.21, 0.67)	0.83(0.65, 0.93)	0.03(0.02, 0.05)	0.23(0.13, 0.38)
IRQ	Iraq	13.1862	31.37 (18.73, 44.39)	2.35 (2.24, 2.46)	0.32 (<0.01, 0.92)	0.78 (0.09, 0.99)	0.01 (<0.01, 0.02)	0.24 (0.11, 0.43)		32.1813	3.57(3.01, 4.03)	1.20(1.08, 1.25)	3.77 (3.20, 4.25)	5.21 (4.24, 6.06)	4.15 (3.55, 4.69)	3.90 (3.32, 4.39)	3.82 (3.25, 4.30)	3.64 (3.08, 4.10)	0.36(0.16, 0.62)	0.81(0.59, 0.92)	0.01(0.01, 0.02)	0.24(0.13, 0.39)
TUR	Turkey	15.3998	28.01 (11.38, 43.78)	4.39 (4.32, 4.45)	0.32 (<0.01, 0.92)	0.78 (0.09, 0.99)	0.02 (<0.01, 0.03)	0.24 (0.11, 0.43)		26.8956	4.99(4.95, 5.00)	1.25(1.23, 1.26)	5.27 (5.23, 5.29)	7.51 (7.28, 7.59)	5.25 (5.20, 5.27)	5.05 (5.01, 5.07)	5.05 (5.01, 5.07)	5.06 (5.02, 5.08)	0.94(0.90, 0.96)	0.98(0.96, 0.99)	0.02(0.01, 0.03)	0.00(0.00, 0.00)
NGA	Nigeria	14.4262	408.80 (209.45, 596.53)	2.09 (1.84, 2.35)	0.32 (<0.01, 0.92)	0.78 (0.09, 0.99)	0.19 (0.09, 0.29)	0.24 (0.11, 0.43)		424.909	1.47(1.18, 1.82)	1.16(1.11, 1.20)	1.94 (1.64, 2.27)	5.51 (4.17, 6.92)	4.47 (3.57, 5.42)	3.69 (3.08, 4.35)	3.29 (2.80, 3.84)	2.08 (1.77, 2.42)	0.32(0.13, 0.58)	0.79(0.55, 0.92)	0.17(0.12, 0.24)	0.24(0.13, 0.39)
UGA	Uganda	12.0969	217.31 (110.61, 324.61)	2.56 (2.54, 2.57)	0.32 (<0.01, 0.92)	0.78 (0.09, 0.99)	0.08 (0.04, 0.13)	0.24 (0.11, 0.43)		219.045	1.04(0.81, 1.39)	1.20(1.14, 1.24)	2.01 (1.74, 2.24)	6.15 (4.90, 7.00)	5.61 (4.58, 6.35)	4.92 (4.15, 5.52)	3.69 (3.27, 4.09)	2.76 (2.45, 3.07)	0.42(0.21, 0.65)	0.85(0.66, 0.94)	0.08(0.06, 0.12)	0.25(0.14, 0.40)
UKR	Ukraine	18.1752	3.51 (0.25, 6.52)	3.54 (3.34, 3.76)	0.32 (<0.01, 0.92)	0.78 (0.09, 0.99)	<0.01 (<0.01, <0.01)	0.24 (0.11, 0.43)		2.95107	4.93(4.57, 4.99)	1.23(1.12, 1.25)	5.01 (4.74, 5.13)	5.37 (4.98, 5.54)	5.14 (4.80, 5.26)	5.10 (4.76, 5.22)	5.03 (4.69, 5.14)	4.97 (4.64, 5.07)	0.68(0.50, 0.81)	0.91(0.82, 0.96)	0.00(0.00, 0.00)	0.02(0.01, 0.05)
UZB	Uzbekistan	17.102	152.03 (7.11, 286.22)	2.48 (2.17, 2.78)	0.32 (<0.01, 0.92)	0.78 (0.09, 0.99)	0.10 (<0.01, 0.19)	0.24 (0.11, 0.43)		135.764	3.72(3.17, 4.15)	1.23(1.13, 1.25)	4.02 (3.40, 4.53)	4.81 (4.05, 5.45)	4.74 (4.01, 5.37)	4.33 (3.69, 4.86)	4.21 (3.59, 4.72)	3.81 (3.26, 4.26)	0.37(0.17, 0.63)	0.82(0.61, 0.93)	0.08(0.05, 0.12)	0.23(0.13, 0.38)
VCT	Saint Vincent & Grenadines	16.601	17.47 (17.47, 17.47)	4.12 (4.12, 4.12)	0.32 (<0.01, 0.92)	0.78 (0.09, 0.99)	1.00 (1.00, 1.00)	0.24 (0.11, 0.43)		17.3168	1.28(1.25, 1.30)	1.26(1.26, 1.26)	1.38 (1.36, 1.41)	2.03 (1.99, 2.07)	1.61 (1.58, 1.64)	1.28 (1.26, 1.30)	1.28 (1.26, 1.30)	1.28 (1.26, 1.30)	0.99(0.99, 0.99)	1.00(1.00, 1.00)	0.04(0.04, 0.04)	0.04(0.04, 0.04)
VEN	Venezuela	16.5292	24.04 (1.11, 46.56)	2.62 (2.52, 2.72)	0.32 (<0.01, 0.92)	0.78 (0.09, 0.99)	0.01 (<0.01, 0.03)	0.24 (0.11, 0.43)		20.4145	4.25(3.66, 4.60)	1.21(1.10, 1.25)	4.46 (3.90, 4.87)	6.24 (5.16, 7.06)	5.18 (4.51, 5.71)	4.31 (3.74, 4.70)	4.22 (3.65, 4.61)	4.22 (3.65, 4.61)	0.38(0.18, 0.64)	0.82(0.62, 0.93)	0.01(0.01, 0.02)	0.23(0.13, 0.38)
VNM	Vietnam	15.2954	107.06 (62.75, 148.33)	4.40 (4.34, 4.45)	0.32 (<0.01, 0.92)	0.78 (0.09, 0.99)	0.08 (0.05, 0.11)	0.24 (0.11, 0.43)		106.399	4.96(4.78, 4.99)	1.25(1.21, 1.26)	5.58 (5.37, 5.67)	11.03 (9.81, 11.44)	6.07 (5.82, 6.17)	5.26 (5.09, 5.32)	5.10 (4.93, 5.15)	4.99 (4.83, 5.04)	0.82(0.71, 0.89)	0.94(0.88, 0.97)	0.08(0.06, 0.11)	0.01(0.00, 0.02)
VUT	Vanuatu	11.6547	111.50 (24.94, 196.82)	3.68 (3.67, 3.70)	0.32 (<0.01, 0.92)	0.78 (0.09, 0.99)	0.06 (0.01, 0.10)	0.24 (0.11, 0.43)		102.299	3.47(2.63, 4.11)	1.23(1.14, 1.26)	4.75 (3.79, 5.60)	9.77 (7.22, 11.86)	7.97 (6.14, 9.55)	6.50 (5.12, 7.70)	5.31 (4.20, 6.24)	4.34 (3.40, 5.09)	0.47(0.24, 0.70)	0.84(0.65, 0.94)	0.05(0.03, 0.08)	0.24(0.13, 0.39)
BDI	Burundi	11.5214	1060.86 (165.22, 1930.17)	2.67 (2.51, 2.83)	0.32 (<0.01, 0.92)	0.78 (0.09, 0.99)	0.40 (0.06, 0.73)	0.24 (0.11, 0.43)		1008.31	1.55(1.15, 2.07)	1.22(1.12, 1.25)	2.61 (2.08, 3.07)	7.77 (5.04, 9.44)	5.49 (4.11, 6.52)	4.29 (3.46, 5.04)	3.35 (2.76, 3.91)	3.24 (2.67, 3.79)	0.41(0.20, 0.65)	0.82(0.62, 0.93)	0.37(0.26, 0.50)	0.24(0.13, 0.39)
YEM	Yemen	8.97457	2928.17 (181.41, 5741.26)	3.59 (2.26, 4.92)	0.32 (<0.01, 0.92)	0.78 (0.09, 0.99)	1.00 (0.07, 1.00)	0.24 (0.11, 0.43)		2491.74	1.61(1.28, 2.00)	1.20(1.10, 1.24)	2.38 (1.64, 3.05)	8.15 (4.13, 11.76)	6.15 (3.55, 8.47)	4.41 (2.94, 5.78)	2.78 (2.20, 3.41)	1.86 (1.51, 2.26)	0.35(0.15, 0.62)	0.80(0.57, 0.92)	0.97(0.96, 0.99)	0.24(0.13, 0.39)
TCD	Chad	12.0892	575.07 (250.27, 886.76)	2.55 (2.42, 2.69)	0.32 (<0.01, 0.92)	0.78 (0.09, 0.99)	0.22 (0.10, 0.34)	0.24 (0.11, 0.43)		571.914	0.97(0.79, 1.21)	1.20(1.14, 1.23)	1.93 (1.61, 2.16)	5.69 (4.49, 6.54)	5.57 (4.42, 6.39)	5.35 (4.29, 6.12)	4.81 (3.94, 5.44)	2.60 (2.38, 2.84)	0.34(0.15, 0.59)	0.80(0.57, 0.92)	0.21(0.15, 0.30)	0.24(0.13, 0.39)
SSD	South Sudan	13.8222	192.69 (129.38, 256.36)	2.21 (1.92, 2.51)	0.32 (<0.01, 0.92)	0.78 (0.09, 0.99)	0.08 (0.05, 0.12)	0.24 (0.11, 0.43)		202.845	0.98(0.76, 1.29)	1.16(1.11, 1.21)	1.55 (1.26, 1.81)	4.35 (3.45, 5.19)	4.33 (3.44, 5.17)	4.21 (3.37, 5.00)	3.77 (3.12, 4.38)	3.06 (2.67, 3.43)	0.32(0.13, 0.58)	0.79(0.55, 0.92)	0.08(0.06, 0.10)	0.24(0.13, 0.39)
TUN	Tunisia	15.6058	24.34 (12.51, 36.33)	4.35 (4.26, 4.43)	0.32 (<0.01, 0.92)	0.78 (0.09, 0.99)	0.02 (<0.01, 0.03)	0.24 (0.11, 0.43)		24.1868	4.98(4.90, 5.00)	1.25(1.21, 1.26)	5.19 (5.09, 5.22)	6.20 (5.99, 6.28)	5.51 (5.40, 5.55)	5.17 (5.09, 5.19)	5.04 (4.97, 5.06)	5.01 (4.94, 5.03)	0.90(0.84, 0.94)	0.97(0.93, 0.98)	0.02(0.01, 0.03)	0.00(0.00, 0.01)

[truncated: 15 more sheets: Odds Ratios Typh RF (common), Sanitation (country WQ), Sanitation (SN region WQ), Sanitation (SN district WQ), AMR prev (country UNregion), Treatment, severity, mortality, Disability weights (common), TCV introductions, Vax efficacy (common), Vax cov (country WQ), Vax cov (region WQ), Vax cov (district WQ), Vax cov use cases (country), Vaccine costs (country UC), Treatment cost (continent)]
