# Supplementary material for: Microarray patch vaccines for typhoid conjugate vaccines: A global cost-effectiveness analysis
Source: Vaccine. 2025 Apr 19;53:None. doi: 10.1016/j.vaccine.2025.127055 (PMC12042820; doi:10.1016/j.vaccine.2025.127055)
Supplement: Supplementary material 3: Estimated cases, deaths, and DALYs averted and incremental cost-effectiveness ratios by country. [file mmc3.xlsx]

## Sheet: README
variable_note

## Sheet: no_disc
ns_strat

## Sheet: disc
ns_strat
