# Supplementary material for: Microarray patch vaccines for typhoid conjugate vaccines: A global cost-effectiveness analysis
Source: Vaccine. 2025 Apr 19;53:None. doi: 10.1016/j.vaccine.2025.127055 (PMC12042820; doi:10.1016/j.vaccine.2025.127055)
Supplement: Supplementary material 4: Consolidated Health Economic Evaluation Reporting Standards (CHEERS) checklist. [file mmc4.xlsx]

## Sheet: README
variable_note

## Sheet: WQ_no_disc
ISO

## Sheet: WQ_disc
ISO

## Sheet: Country_no_disc
ISO

## Sheet: Country_disc
ISO
